# Supplementary material for: Artemis (DCLRE1C) Acts as a Target to Enhance Radiotherapy Response in Triple-Negative Breast Cancer
Source: Cancers (Basel). 2025 Oct 10;17(20):3279. doi: 10.3390/cancers17203279 (PMC12564160; doi:10.3390/cancers17203279)
Supplement: Supplementary file 1 [file cancers-17-03279-s001.zip › Table S1.xlsx]

## Sheet: sgRNA Sequence
	sgRNA sequences targeting DCLRE1C
	Gene	sgRNA
	DCLRE1C	AGTGGGACAGGAAGTAGGCG	+
	DCLRE1C	AGTGGATGAAGCATCAGGAG	-
	DCLRE1C	ATGGAGCTTCTGCACTCCGG	-
	DCLRE1C	GGACTCCTAATTCTTCACTA	+

## Sheet: Antibodies
		Primary Antibodies
		Antibody	Cat. No	Company	Clone ID	Host species	Conjugation	Dilution used	Blocking solution	Incubation	Condition
		anti-Artemis	13381	Cell Signaling	D708V	Rabbit	--	1:1,000	5% BSA	Overnight	4 ℃
		anti-IL6	12153	Cell Signaling	D3K2N	Rabbit	--	1:1,000	5% Skimmed Milk	Overnight	4 ℃
		anti-STAT3	12640	Cell Signaling	D3Z2G	Rabbit	--	1:1,000	5% BSA	Overnight	4 ℃
		anti-pSTAT3 (Tyr705)	9131	Cell Signaling	Polyclonal	Rabbit	--	1:1,000	5% BSA	Overnight	4 ℃
		anti-Actin	ab49900	Abcam	AC-15	Mouse	HRP	1:25,000	5% BSA or 5% Skimmed Milk	1 hour	Room tempertaure
		Secondary Antibody
		anti-Rabbit IgG	401315	Millipore Sigma	--	Goat	HRP	1:5,000	5% BSA or 5% Skimmed Milk	1 hour	Room temperature
