# Supplementary material for: Artemis (DCLRE1C) Acts as a Target to Enhance Radiotherapy Response in Triple-Negative Breast Cancer
Source: Cancers (Basel). 2025 Oct 10;17(20):3279. doi: 10.3390/cancers17203279 (PMC12564160; doi:10.3390/cancers17203279)
Supplement: Supplementary file 1 [file cancers-17-03279-s001.zip › Table S2.xlsx]

## Sheet: Radiosensitizing Genes
D25_id	D25_num	D25_neg.score	D25_neg.p.value	D25_neg.fdr	D25_neg.rank	D25_neg.goodsgrna	D25_neg.lfc
DCLRE1C	5	5.41e-07	2.01e-06	0.011551	3	5	-6.1093
FAM96B	6	2.98e-06	1.69e-05	0.018874	14	6	-4.0474
TKT	6	2.84e-06	1.64e-05	0.018874	13	6	-4.8177
NDNL2	5	1.82e-06	7.18e-06	0.018874	6	4	-5.8147
XRN2	6	1.99e-06	1.12e-05	0.018874	7	6	-5.92
GPX4	6	2.02e-06	1.12e-05	0.018874	8	6	-4.1452
RBFA	6	2.28e-06	1.24e-05	0.018874	9	2	-6.6891
TTI2	6	2.53e-06	1.52e-05	0.018874	10	5	-5.6284
UROD	6	2.61e-06	1.58e-05	0.018874	11	6	-4.5261
CCDC84	6	2.69e-06	1.58e-05	0.018874	12	5	-5.6894
DOLK	6	3.71e-06	2.04e-05	0.019527	16	5	-5.4635
SACM1L	6	3.73e-06	2.04e-05	0.019527	17	6	-4.9872
SYS1	6	3.89e-06	2.21e-05	0.02005	18	6	-5.2922
UTP3	5	5.34e-06	2.33e-05	0.02005	24	5	-5.0931
CEBPZ	6	5.01e-06	2.96e-05	0.021246	23	6	-3.5938
GTF3C5	6	5.4e-06	3.3e-05	0.022552	25	6	-4.4825
MED11	6	6.15e-06	3.48e-05	0.022552	26	4	-4.6775
AP2S1	6	6.41e-06	3.53e-05	0.022552	27	5	-5.9079
WRB	6	7.38e-06	4.05e-05	0.024929	28	5	-5.5736
COX10	6	8.57e-06	4.63e-05	0.026568	29	6	-5.1191
VRK1	5	1.01e-05	4.57e-05	0.026568	31	5	-5.8425
ELP6	6	8.83e-06	4.8e-05	0.026669	30	4	-5.4782
PRPF4	6	1.23e-05	6.98e-05	0.037593	32	6	-4.3624
NAA25	6	1.62e-05	8.59e-05	0.043042	34	6	-4.0865
C10orf2	6	1.72e-05	8.99e-05	0.043042	36	5	-3.9048
MTG1	6	1.88e-05	9.39e-05	0.043752	37	6	-5.1055
ADAT3	4	2.86e-05	0.00010255	0.046509	41	4	-5.0453
VPS28	6	2.19e-05	0.00011519	0.049629	39	5	-3.7408
POLR1E	6	3.19e-05	0.0001669	0.065325	43	6	-4.5909
SPATA5	6	3.29e-05	0.0001715	0.065325	45	3	-4.058
CHKA	6	3.36e-05	0.00017437	0.065325	46	3	-6.2696
SFXN3	6	4.02e-05	0.00020942	0.074977	47	3	-5.4776
GMPPB	6	4.19e-05	0.00021861	0.074977	48	6	-4.1818
SELRC1	6	4.35e-05	0.00022436	0.074977	49	6	-5.6428
ERCC4	6	4.51e-05	0.0002324	0.074977	50	6	-4.9955
CENPM	6	4.58e-05	0.00023527	0.074977	51	6	-5.5701
ABCF1	6	4.62e-05	0.00023815	0.074977	53	6	-2.7836
NSMCE4A	6	4.66e-05	0.00023929	0.074977	54	6	-5.7559
RBBP4	3	7.01e-05	0.00022033	0.074977	70	3	-5.137
MRPS14	6	4.89e-05	0.00025136	0.075994	56	4	-5.456
HINFP	6	5.53e-05	0.00028641	0.07837	60	6	-3.1974
DLST	6	5.24e-05	0.00027434	0.07837	57	6	-3.8517
DPH1	6	5.28e-05	0.00027664	0.07837	58	5	-4.9619
LAPTM5	6	5.36e-05	0.00028066	0.07837	59	6	-4.0047
VPS25	6	5.67e-05	0.000291	0.07837	61	3	-6.1859
DPAGT1	6	5.79e-05	0.0002933	0.07837	62	5	-5.2957
DARS2	6	5.99e-05	0.00030192	0.078833	64	6	-4.0442
PGM3	6	6.57e-05	0.00033639	0.083522	68	6	-5.4698
POLG	6	6.64e-05	0.00033926	0.083522	69	5	-4.9636
TAF1B	6	7.25e-05	0.00037718	0.089041	71	3	-5.3559
MCM7	6	7.75e-05	0.00039844	0.092788	73	5	-4.7615
ALG1	6	8.29e-05	0.00043176	0.099208	74	4	-5.0862
ARIH1	6	8.99e-05	0.00047658	0.103349	78	4	-4.9571
IARS	6	8.92e-05	0.00047371	0.103349	76	6	-4.2898
MIPEP	6	8.81e-05	0.00046681	0.103349	75	6	-4.2929
CENPA	6	8.93e-05	0.00047428	0.103349	77	5	-5.5618
DHX37	6	9.1e-05	0.00048405	0.103349	79	6	-4.3195
DDX52	6	9.12e-05	0.00048577	0.103349	80	6	-4.7857
HTT	6	9.7e-05	0.00052369	0.107587	82	6	-2.3627
USP5	6	9.95e-05	0.0005369	0.107587	83	5	-4.2175
UXT	4	0.00013615	0.00052541	0.107587	98	3	-5.3678
DAD1	3	0.00017601	0.00053461	0.107587	110	3	-5.6443
RRS1	5	0.00011932	0.00054495	0.107944	90	5	-4.6551
PDSS2	6	0.00010596	0.00057253	0.112117	84	6	-3.6296
RAD50	6	0.00010766	0.00058229	0.112376	85	5	-4.8111
EMC3	2	0.0003099	0.00058689	0.112376	148	2	-4.6432
PSRC1	6	0.0001178	0.00063228	0.115915	89	6	-4.3804
HCFC1	6	0.00011532	0.00062308	0.115915	87	6	-4.7832
KDSR	6	0.00011703	0.0006294	0.115915	88	4	-4.5261
MRPS18B	6	0.00011993	0.00064664	0.116079	91	4	-5.1964
LSG1	6	0.00012195	0.00065756	0.116821	93	3	-5.5314
MCM5	6	0.00012341	0.0006679	0.117448	94	6	-2.9209
CENPP	6	0.00013317	0.00071156	0.121508	96	5	-5.7754
WDR3	6	0.00013932	0.00074948	0.124705	99	6	-4.1922
VPS53	6	0.00014108	0.00075523	0.124705	101	3	-6.0412
CTC1	6	0.00014211	0.00075982	0.124705	102	5	-4.7986
CIAO1	6	0.0001473	0.00079028	0.126558	103	5	-4.7705
HJURP	6	0.00016768	0.00090174	0.139996	107	4	-5.1745
ACTR10	5	0.00019184	0.00089312	0.139996	114	4	-4.2032
LARS	6	0.00017383	0.00093736	0.142951	109	5	-6.0079
KATNB1	6	0.00018119	0.00098102	0.147008	112	4	-4.821
SRRT	6	0.00018805	0.0010109	0.150179	113	6	-5.2967
PRRC2A	6	0.00019355	0.0010385	0.151661	115	6	-3.0529
MPZL1	2	0.00055118	0.0010316	0.151661	194	2	-4.6431
ARFRP1	6	0.00019578	0.0010488	0.151885	116	5	-4.2396
DDX55	6	0.00019832	0.0010632	0.152547	117	5	-3.8613
RRP9	6	0.00020093	0.0010781	0.152547	118	6	-2.1704
RTTN	6	0.00020244	0.0010873	0.152547	119	5	-4.4551
PGP	6	0.00020469	0.0010977	0.152547	120	5	-4.261
AHCY	4	0.00030065	0.0010902	0.152547	146	3	-4.4039
ATP6V1H	6	0.00021206	0.0011255	0.154919	121	6	-4.0146
SUPT5H	6	0.00022641	0.0011982	0.157262	126	5	-5.0512
LONP1	6	0.00023036	0.0012137	0.157262	128	5	-5.1065
MRPL34	6	0.00022146	0.0011723	0.157262	124	4	-4.6925
CCP110	6	0.00022294	0.001181	0.157262	125	3	-4.9896
IBA57	6	0.00022883	0.0012091	0.157262	127	4	-5.3098
ZER1	6	0.00023052	0.0012137	0.157262	129	2	-1.8715
PGS1	6	0.00023838	0.0012643	0.162591	130	6	-2.9378
KIAA1429	6	0.00024982	0.0013183	0.16828	131	5	-4.4747
PRMT1	6	0.00025614	0.001347	0.170683	132	5	-5.9128
PRPF39	6	0.00026162	0.0013792	0.170969	133	4	-5.2808
ATP6AP2	4	0.00038165	0.0013843	0.170969	165	3	-5.2623
RPE	2	0.00074757	0.0013889	0.170969	238	2	-4.8224
COQ5	6	0.0002648	0.0013999	0.171091	136	5	-5.4736
EIF3D	6	0.00027113	0.0014452	0.175394	137	6	-3.1169
THG1L	6	0.00027688	0.0014677	0.176602	138	3	-5.2173
HDAC3	6	0.00027889	0.0014757	0.176602	139	4	-4.171
PFAS	6	0.000283	0.0014947	0.177637	140	6	-5.0304
IMPDH2	6	0.0002867	0.0015194	0.178117	142	5	-3.6553
WDR61	6	0.0002898	0.001536	0.178315	143	5	-4.9885
NELFB	6	0.00029488	0.0015613	0.178315	144	5	-4.9242
DDOST	6	0.00029638	0.0015711	0.178315	145	4	-4.2047
SOD1	3	0.00053239	0.0015711	0.178315	192	3	-3.7349
UGT2A1	3	0.00053641	0.0015831	0.178315	193	2	-4.8151
RABGGTB	5	0.00034946	0.0015964	0.178636	156	4	-4.4796
NELFA	6	0.0003074	0.0016337	0.181635	147	4	-4.4734
MRPL28	6	0.00031345	0.0016659	0.184025	149	6	-5.7708
CHMP6	6	0.00032203	0.0017136	0.186293	151	4	-4.5667
NAT10	6	0.00032479	0.0017268	0.186293	152	5	-3.9484
TRMT112	5	0.00038215	0.0017296	0.186293	166	5	-4.2995
SUPT6H	6	0.0003388	0.0017992	0.191021	153	4	-4.075
MBTPS2	6	0.00034862	0.0018514	0.191021	155	3	-5.242
GLI4	6	0.00035483	0.001883	0.191021	157	6	-4.262
BRD4	6	0.00035706	0.001898	0.191021	159	6	-2.1266
PNKP	6	0.00036033	0.0019181	0.191021	161	4	-5.4745
TFB1M	6	0.00036087	0.0019221	0.191021	162	6	-4.7908
UBA3	6	0.00036223	0.0019287	0.191021	163	3	-3.8613
GZMA	5	0.0004065	0.0018423	0.191021	171	2	-5.7361
DNAJB14	3	0.00061389	0.001813	0.191021	211	3	-3.7914
YEATS4	3	0.00062647	0.0018457	0.191021	213	3	-3.9761
C9orf41	3	0.00064928	0.0019123	0.191021	218	3	-3.313
LIG4	2	0.0010066	0.0018922	0.191021	272	2	-4.6874
FNTB	6	0.00036855	0.0019618	0.193182	164	4	-5.7393
PNPT1	3	0.00067502	0.0019882	0.194673	222	3	-4.4747
MRPL18	6	0.00038462	0.0020462	0.197107	167	5	-3.8123
OGFRL1	6	0.00038507	0.0020474	0.197107	168	5	-3.7394
COIL	4	0.00056292	0.0020324	0.197107	198	4	-2.9966
PIM1	6	0.000404	0.0021462	0.202105	170	4	-5.2351
MRPL14	5	0.00046881	0.0021249	0.202105	183	5	-4.3598
TAS2R60	4	0.0005927	0.0021358	0.202105	208	3	-2.7972
FH	6	0.00042808	0.0022697	0.210279	172	3	-3.3983
PPP1R7	6	0.00043049	0.0022818	0.210279	173	2	-5.3582
RTEL1	6	0.00043386	0.0022938	0.210279	174	4	-4.8377
MRPS28	6	0.00043587	0.0023048	0.210279	175	6	-4.8903
WNK3	6	0.00043679	0.0023114	0.210279	176	4	-3.5746
BRCA2	6	0.00044106	0.0023272	0.210279	177	5	-5.2444
CSTF3	6	0.00044171	0.0023306	0.210279	178	4	-3.9141
FEN1	3	0.00078103	0.0022766	0.210279	242	3	-3.96
FAM229B	1	0.0023658	0.0023432	0.210319	411	1	0
PRSS33	6	0.00045211	0.0023932	0.212947	179	3	-4.7672
C8orf46	1	0.0024427	0.002422	0.212947	418	1	0
TRMT61A	6	0.00046777	0.002465	0.215636	182	3	-5.7948
KIAA1432	6	0.0004787	0.0025168	0.219041	184	4	-5.6981
WRAP53	6	0.00048191	0.0025294	0.219041	185	5	-4.4739
ELP2	6	0.00049393	0.0025955	0.223639	186	3	-3.668
LDLRAD3	6	0.00050094	0.0026357	0.225863	187	3	-5.778
WDR73	6	0.00051056	0.0026788	0.225863	189	6	-5.2385
HEXIM1	4	0.00074499	0.0026868	0.225863	234	4	-4.221
MRPS5	6	0.00051716	0.0027138	0.227026	191	5	-4.8733
PPCS	5	0.0006311	0.0028471	0.237026	214	2	-4.4258
GARS	6	0.00055458	0.002904	0.239448	196	4	-4.8541
DGCR8	6	0.00055343	0.0029017	0.239448	195	3	-5.0007
HBS1L	6	0.00058754	0.0030488	0.240585	205	5	-4.1432
ATP13A5	6	0.00055977	0.0029367	0.240585	197	1	-0.51342
STIP1	6	0.00057026	0.0029821	0.240585	200	4	-4.7012
SCAP	6	0.00057343	0.0029885	0.240585	201	5	-4.5016
DNAJC11	6	0.00058067	0.0030143	0.240585	202	3	-5.7491
C16orf80	6	0.00058409	0.0030304	0.240585	204	5	-2.4957
KDM8	6	0.00058989	0.0030574	0.240585	207	4	-4.1397
G3BP2	6	0.00060921	0.0031528	0.245845	210	4	-5.7358
DDX18	5	0.00070962	0.0031763	0.246566	226	4	-3.312
POLR3C	6	0.00062561	0.0032217	0.248968	212	3	-1.0683
