# Supplementary material for: Artemis (DCLRE1C) Acts as a Target to Enhance Radiotherapy Response in Triple-Negative Breast Cancer
Source: Cancers (Basel). 2025 Oct 10;17(20):3279. doi: 10.3390/cancers17203279 (PMC12564160; doi:10.3390/cancers17203279)
Supplement: Supplementary file 1 [file cancers-17-03279-s001.zip › Table S3.xlsx]

## Sheet: sgDCLRE1C_0Gy vs sgControl_0Gy
NAME	SIZE	ES	NES	NOM p-val	FDR q-val	FWER p-val
HALLMARK_TNFA_SIGNALING_VIA_NFKB	120	0.544087	3.02486	0	0	0
HALLMARK_MYC_TARGETS_V1	119	0.457893	2.51991	0	0	0
HALLMARK_KRAS_SIGNALING_UP	105	0.449014	2.43692	0	0	0
HALLMARK_INFLAMMATORY_RESPONSE	90	0.409045	2.13537	0	0.00236568	0.008
HALLMARK_UV_RESPONSE_UP	91	0.374128	1.97448	0	0.00878196	0.037
HALLMARK_INTERFERON_GAMMA_RESPONSE	105	0.368094	1.96209	0.00144509	0.00846566	0.043
HALLMARK_EPITHELIAL_MESENCHYMAL_TRANSITION	104	0.359185	1.95128	0	0.00842541	0.05
HALLMARK_COMPLEMENT	91	0.36941	1.93067	0	0.008676	0.058
HALLMARK_COAGULATION	56	0.405363	1.91018	0.00304878	0.00833314	0.063
HALLMARK_IL6_JAK_STAT3_SIGNALING	43	0.41975	1.83532	0.00475436	0.0138756	0.113
HALLMARK_MYC_TARGETS_V2	42	0.41613	1.82053	0.0115512	0.0137776	0.121
HALLMARK_IL2_STAT5_SIGNALING	111	0.324227	1.76097	0.00142248	0.0206892	0.195
HALLMARK_ANDROGEN_RESPONSE	59	0.366729	1.7345	0.013373	0.0231649	0.23
HALLMARK_PI3K_AKT_MTOR_SIGNALING	49	0.376771	1.71556	0.00612557	0.0247013	0.255
HALLMARK_G2M_CHECKPOINT	103	0.314507	1.66933	0.00846262	0.0325646	0.346
HALLMARK_ALLOGRAFT_REJECTION	73	0.332989	1.63345	0.0102489	0.0392385	0.425
HALLMARK_OXIDATIVE_PHOSPHORYLATION	100	0.284466	1.54965	0.0239774	0.0673638	0.622
HALLMARK_HYPOXIA	106	0.2659	1.4517	0.0319889	0.122953	0.845
HALLMARK_MTORC1_SIGNALING	109	0.256145	1.41148	0.0472879	0.147685	0.913
HALLMARK_DNA_REPAIR	70	0.28109	1.40047	0.0830904	0.148162	0.928
HALLMARK_UV_RESPONSE_DN	78	0.269709	1.37696	0.108148	0.162053	0.952
HALLMARK_ANGIOGENESIS	17	0.397581	1.35174	0.142367	0.178566	0.964
HALLMARK_E2F_TARGETS	105	0.249527	1.34981	0.0970043	0.172631	0.966
HALLMARK_APOPTOSIS	84	0.257621	1.31243	0.109012	0.201598	0.987
HALLMARK_XENOBIOTIC_METABOLISM	82	0.256572	1.30146	0.118065	0.204068	0.993
HALLMARK_INTERFERON_ALPHA_RESPONSE	52	0.283516	1.28262	0.162287	0.216339	0.995
HALLMARK_TGF_BETA_SIGNALING	33	0.293553	1.2148	0.233221	0.290761	1
HALLMARK_PANCREAS_BETA_CELLS	8	0.457108	1.19921	0.267483	0.30115	1
HALLMARK_UNFOLDED_PROTEIN_RESPONSE	61	0.23321	1.10466	0.315938	0.429469	1
HALLMARK_WNT_BETA_CATENIN_SIGNALING	23	0.299195	1.09635	0.357639	0.428164	1
HALLMARK_ESTROGEN_RESPONSE_LATE	107	0.201111	1.09179	0.322034	0.422055	1
HALLMARK_SPERMATOGENESIS	43	0.247105	1.08501	0.368585	0.418536	1
HALLMARK_BILE_ACID_METABOLISM	48	0.214534	0.959186	0.52673	0.619916	1
HALLMARK_PEROXISOME	42	0.209831	0.940475	0.540248	0.63506	1
HALLMARK_GLYCOLYSIS	103	0.165334	0.885734	0.669903	0.710385	1
HALLMARK_REACTIVE_OXYGEN_SPECIES_PATHWAY	22	0.234011	0.858218	0.621262	0.736893	1
HALLMARK_P53_PATHWAY	108	0.155574	0.85238	0.710165	0.726159	1
HALLMARK_HEDGEHOG_SIGNALING	20	0.235461	0.843496	0.673841	0.720459	1
HALLMARK_FATTY_ACID_METABOLISM	71	0.161457	0.795672	0.766513	0.771799	1
NAME	SIZE	ES	NES	NOM p-val	FDR q-val	FWER p-val
HALLMARK_APICAL_SURFACE	26	-0.437851	-1.87171	0.00261097	0.029581	0.041
HALLMARK_APICAL_JUNCTION	104	-0.245867	-1.54107	0.0167224	0.144698	0.349
HALLMARK_MYOGENESIS	83	-0.239151	-1.44428	0.0316456	0.185631	0.575
HALLMARK_ESTROGEN_RESPONSE_EARLY	108	-0.227984	-1.4426	0.0398671	0.140399	0.581
HALLMARK_HEME_METABOLISM	91	-0.213343	-1.29387	0.1	0.263826	0.865
HALLMARK_KRAS_SIGNALING_DN	67	-0.194011	-1.10076	0.315029	0.561197	0.993
HALLMARK_NOTCH_SIGNALING	17	-0.287278	-1.09801	0.312639	0.487225	0.993
HALLMARK_ADIPOGENESIS	81	-0.170607	-1.01485	0.420245	0.597179	0.998
HALLMARK_CHOLESTEROL_HOMEOSTASIS	39	-0.160899	-0.782094	0.768617	0.995213	1
HALLMARK_MITOTIC_SPINDLE	100	-0.121314	-0.748626	0.885813	0.938811	1
HALLMARK_PROTEIN_SECRETION	47	-0.102619	-0.520891	0.988858	0.987583	1

## Sheet: sgDCLRE1C_2Gy vs sgControl_0Gy
NAME	SIZE	ES	NES	NOM p-val	FDR q-val	FWER p-val
HALLMARK_EPITHELIAL_MESENCHYMAL_TRANSITION	101	0.440172	2.98249	0	0	0
HALLMARK_INTERFERON_GAMMA_RESPONSE	89	0.436548	2.83553	0	0	0
HALLMARK_TNFA_SIGNALING_VIA_NFKB	88	0.411857	2.67161	0	0	0
HALLMARK_UV_RESPONSE_UP	68	0.408524	2.43857	0	0	0
HALLMARK_INFLAMMATORY_RESPONSE	78	0.367285	2.31476	0	0.00103444	0.004
HALLMARK_ESTROGEN_RESPONSE_EARLY	85	0.354405	2.26794	0.00139665	0.00158801	0.007
HALLMARK_ESTROGEN_RESPONSE_LATE	78	0.359311	2.24891	0	0.00157067	0.008
HALLMARK_INTERFERON_ALPHA_RESPONSE	44	0.40413	2.19294	0	0.00182991	0.011
HALLMARK_ANGIOGENESIS	15	0.580217	2.15817	0	0.00194934	0.013
HALLMARK_HYPOXIA	68	0.343045	2.05148	0	0.0046859	0.036
HALLMARK_APICAL_JUNCTION	87	0.314584	2.02717	0	0.0048736	0.041
HALLMARK_ALLOGRAFT_REJECTION	66	0.337344	2.00847	0.0014556	0.0053569	0.049
HALLMARK_COAGULATION	55	0.343459	1.97102	0.00145773	0.00653696	0.065
HALLMARK_APOPTOSIS	68	0.328746	1.94694	0.00147275	0.00756205	0.081
HALLMARK_KRAS_SIGNALING_UP	76	0.29722	1.86131	0	0.0136731	0.148
HALLMARK_IL6_JAK_STAT3_SIGNALING	38	0.360755	1.85402	0.0106707	0.0134848	0.154
HALLMARK_COMPLEMENT	85	0.281453	1.8023	0.00282486	0.0185184	0.215
HALLMARK_IL2_STAT5_SIGNALING	76	0.279799	1.75169	0.00281294	0.0266702	0.308
HALLMARK_TGF_BETA_SIGNALING	20	0.419161	1.74033	0.0207668	0.0274518	0.329
HALLMARK_PI3K_AKT_MTOR_SIGNALING	37	0.332521	1.73102	0.0124805	0.0278537	0.345
HALLMARK_P53_PATHWAY	79	0.263082	1.63267	0.0114449	0.0510077	0.563
HALLMARK_MYOGENESIS	72	0.254214	1.57373	0.0375723	0.072756	0.71
HALLMARK_XENOBIOTIC_METABOLISM	62	0.234534	1.39285	0.0913242	0.188677	0.962
HALLMARK_HEDGEHOG_SIGNALING	16	0.355041	1.36967	0.142857	0.203849	0.974
HALLMARK_MYC_TARGETS_V2	20	0.306825	1.28794	0.177419	0.284033	0.995
HALLMARK_NOTCH_SIGNALING	17	0.339764	1.27973	0.205298	0.284106	0.997
HALLMARK_PEROXISOME	32	0.258783	1.27218	0.18612	0.282884	0.998
HALLMARK_PANCREAS_BETA_CELLS	10	0.381704	1.22551	0.212174	0.332703	0.999
HALLMARK_OXIDATIVE_PHOSPHORYLATION	67	0.203416	1.21187	0.219158	0.340327	0.999
HALLMARK_REACTIVE_OXYGEN_SPECIES_PATHWAY	20	0.288257	1.20878	0.251582	0.33348	0.999
HALLMARK_MITOTIC_SPINDLE	71	0.192504	1.19221	0.244541	0.34383	0.999
HALLMARK_KRAS_SIGNALING_DN	51	0.203498	1.13163	0.313953	0.416363	1
HALLMARK_HEME_METABOLISM	63	0.187807	1.09482	0.355224	0.460533	1
HALLMARK_BILE_ACID_METABOLISM	39	0.198893	1.02413	0.43769	0.56111	1
HALLMARK_GLYCOLYSIS	55	0.17929	1.01005	0.456456	0.56759	1
HALLMARK_APICAL_SURFACE	17	0.243749	0.963794	0.506349	0.626171	1
HALLMARK_CHOLESTEROL_HOMEOSTASIS	16	0.245038	0.957842	0.490969	0.618922	1
HALLMARK_MTORC1_SIGNALING	66	0.153506	0.915714	0.604685	0.668588	1
HALLMARK_ADIPOGENESIS	70	0.146145	0.896199	0.62591	0.681552	1
HALLMARK_ANDROGEN_RESPONSE	35	0.177679	0.883764	0.623077	0.683378	1
HALLMARK_WNT_BETA_CATENIN_SIGNALING	17	0.210667	0.828289	0.654281	0.746691	1
HALLMARK_UV_RESPONSE_DN	62	0.133333	0.778682	0.764192	0.796057	1
HALLMARK_DNA_REPAIR	69	0.116383	0.702931	0.829787	0.869065	1
HALLMARK_G2M_CHECKPOINT	65	0.0844845	0.507547	0.984218	0.978259	1
NAME	SIZE	ES	NES	NOM p-val	FDR q-val	FWER p-val
HALLMARK_SPERMATOGENESIS	38	-0.251285	-1.448	0.0847458	0.388527	0.657
HALLMARK_FATTY_ACID_METABOLISM	62	-0.198464	-1.33956	0.101639	0.340132	0.861
HALLMARK_MYC_TARGETS_V1	66	-0.163325	-1.1244	0.272727	0.589092	0.993
HALLMARK_E2F_TARGETS	72	-0.0884169	-0.634216	0.95107	1	1
HALLMARK_PROTEIN_SECRETION	29	-0.103581	-0.553051	0.965517	1	1
HALLMARK_UNFOLDED_PROTEIN_RESPONSE	38	-0.0907553	-0.51698	0.973214	0.982301	1

## Sheet: sgDCLRE1C_2Gy vs sgControl_2Gy
NAME	SIZE	ES	NES	NOM p-val	FDR q-val	FWER p-val
HALLMARK_IL6_JAK_STAT3_SIGNALING	5	0.583507	1.44101	0.0945274	0.884795	0.512
HALLMARK_APOPTOSIS	5	0.58397	1.43262	0.0880913	0.460624	0.523
HALLMARK_ALLOGRAFT_REJECTION	5	0.570925	1.40447	0.105705	0.355489	0.578
HALLMARK_INFLAMMATORY_RESPONSE	8	0.435416	1.2835	0.180428	0.452585	0.767
HALLMARK_KRAS_SIGNALING_UP	13	0.318636	1.15943	0.294118	0.553483	0.898
HALLMARK_IL2_STAT5_SIGNALING	7	0.389175	1.10427	0.334385	0.549179	0.933
HALLMARK_HYPOXIA	7	0.356781	1.01998	0.424879	0.611561	0.979
HALLMARK_TNFA_SIGNALING_VIA_NFKB	13	0.254873	0.90801	0.571429	0.709753	0.995
HALLMARK_COMPLEMENT	6	0.30814	0.81672	0.695103	0.764699	0.999
HALLMARK_EPITHELIAL_MESENCHYMAL_TRANSITION	9	0.248555	0.77766	0.729167	0.734796	1
NAME	SIZE	ES	NES	NOM p-val	FDR q-val	FWER p-val
HALLMARK_HEME_METABOLISM	6	-0.68718	-1.98599	0.00546448	0.0135409	0.029
HALLMARK_INTERFERON_GAMMA_RESPONSE	7	-0.207096	-0.654568	0.881543	0.890611	0.989
