# Supplementary material for: Artemis (DCLRE1C) Acts as a Target to Enhance Radiotherapy Response in Triple-Negative Breast Cancer
Source: Cancers (Basel). 2025 Oct 10;17(20):3279. doi: 10.3390/cancers17203279 (PMC12564160; doi:10.3390/cancers17203279)
Supplement: Supplementary file 1 [file cancers-17-03279-s001.zip › Table S4.xlsx]

## Sheet: sgDCLRE1C_0Gy vs sgControl_0Gy
sgDCLRE1C_0Gy vs sgControl_0Gy
gene_name	baseMean	log2FC	lfcSE	stat	pvalue	padj
OLAH	49.7416	5.37702	0.424588	12.6641	9.35045e-37	2.06346e-32
EHF	5332.59	2.04115	0.177833	11.4779	1.70286e-30	1.87893e-26
IL1RAPL1	125.968	3.19958	0.294406	10.8679	1.63912e-27	1.20573e-23
DCLK1	378.927	-2.24726	0.220625	-10.1859	2.29268e-24	1.26487e-20
SEMA5A	238.134	-0.833804	0.101853	-8.18636	2.69234e-16	1.18829e-12
LCP1	919.932	1.53234	0.200385	7.64696	2.05784e-14	7.56872e-11
ADD2	182.485	-1.58897	0.212593	-7.47426	7.76424e-14	2.44773e-10
ZNF618	313.674	0.898269	0.126317	7.11121	1.15034e-12	3.17321e-09
ADGRV1	1852.49	2.32126	0.330411	7.02536	2.13511e-12	5.18991e-09
MMP1	589.712	1.99021	0.284356	6.99901	2.57784e-12	5.18991e-09
ARAP2	416.69	3.30237	0.473023	6.98142	2.9221e-12	5.37374e-09
VGLL3	158.206	0.92104	0.13428	6.85912	6.92869e-12	1.17617e-08
RRAGD	114.06	1.72949	0.25565	6.76509	1.3323e-11	2.10008e-08
MPP7	594.479	1.5631	0.232349	6.72735	1.72776e-11	2.54188e-08
LPXN	262.877	0.932069	0.140032	6.65612	2.81157e-11	3.87785e-08
SMAD1	375.135	1.42799	0.216088	6.60836	3.886e-11	5.04448e-08
ID2	137.653	-2.45173	0.379171	-6.46601	1.00622e-10	1.23363e-07
SH3BGRL2	272.586	1.68595	0.269745	6.25016	4.10039e-10	4.76249e-07
INHBA	415.615	1.00033	0.160552	6.23055	4.64794e-10	5.12853e-07
NLGN1	59.0119	1.79731	0.294235	6.10841	1.00626e-09	1.05744e-06
ANK3	460.311	1.48014	0.24296	6.09211	1.11434e-09	1.11779e-06
IGSF3	537.827	-2.07692	0.341568	-6.08054	1.19778e-09	1.14924e-06
CNTNAP3	65.9061	1.4601	0.246967	5.91213	3.37706e-09	3.1052e-06
ZNF804A	282.046	1.58666	0.272634	5.81973	5.89434e-09	5.20306e-06
SYNE1	422.445	3.55565	0.627331	5.6679	1.44555e-08	1.22694e-05
CYP24A1	189.381	0.761136	0.136797	5.56398	2.63697e-08	2.15529e-05
LINC00632	686.928	2.24484	0.404682	5.54717	2.90329e-08	2.28821e-05
TNS1	662.69	-0.788424	0.143214	-5.50523	3.68688e-08	2.80559e-05
MAN1A1	100.831	3.03071	0.556437	5.44664	5.13312e-08	3.77592e-05
FAM83B	194.626	2.21044	0.41237	5.36033	8.30693e-08	5.91346e-05
SLIT2	679.219	0.903752	0.169319	5.33757	9.42026e-08	6.49645e-05
TLR4	184.531	1.50073	0.28377	5.28856	1.23282e-07	8.24417e-05
IL6	73.4014	1.63717	0.312014	5.24709	1.54523e-07	0.000100295
PARP8	540.194	1.28457	0.245297	5.23681	1.63379e-07	0.000101175
TRAK1	1204.46	0.380479	0.0726809	5.23493	1.65048e-07	0.000101175
GPRC5B	123.852	1.42025	0.273424	5.19431	2.05475e-07	0.000122552
CSF2	27.8414	1.73243	0.334513	5.17897	2.23114e-07	0.00012957
EMB	324.949	2.46781	0.481703	5.12309	3.0057e-07	0.000170077
THBS2	348.31	-1.1536	0.227112	-5.07944	3.78548e-07	0.000208845
SOX4	691.644	3.27459	0.654441	5.00364	5.62566e-07	0.000302798
PID1	79.7158	1.38619	0.283587	4.88806	1.01834e-06	0.000535065
AFF3	270.665	1.75512	0.365268	4.80503	1.54731e-06	0.000794092
ELAPOR2	208.93	1.69367	0.353589	4.78996	1.66819e-06	0.000836671
PLCH1	367.482	1.1062	0.233331	4.7409	2.12768e-06	0.00104342
ADGRF1	89.7966	1.91559	0.409319	4.67993	2.86969e-06	0.0013767
VNN1	19.5477	2.27789	0.488961	4.65863	3.18325e-06	0.00149464
OXSR1	2165	0.295609	0.0637409	4.63767	3.52357e-06	0.00161996
EPHA4	171.69	2.27209	0.491332	4.62434	3.75787e-06	0.00165857
SLCO1B3	980.272	0.789576	0.170703	4.62543	3.73827e-06	0.00165857
ARHGAP24	167.576	4.88225	1.06181	4.59806	4.26451e-06	0.00184528
KIRREL1	1711.02	-0.358229	0.0781997	-4.58095	4.62871e-06	0.00196435
ZNF35	229.154	0.637484	0.140311	4.54337	5.5362e-06	0.00230515
ERCC6	1265.18	-0.294626	0.0649326	-4.53741	5.69494e-06	0.00232733
ANKRD6	50.7187	1.27322	0.281212	4.52761	5.96547e-06	0.00239356
SIGIRR	137.013	-0.97928	0.22005	-4.45027	8.57623e-06	0.00337965
EIF4E3	267.437	-0.957024	0.216512	-4.4202	9.86094e-06	0.00381774
SEMA3A	570.018	1.22794	0.278549	4.40835	1.0416e-05	0.00396309
CXXC4	102.064	5.46107	1.24139	4.39917	1.08664e-05	0.00399665
PKIB	37.8474	3.15222	0.716394	4.40012	1.08193e-05	0.00399665
MFAP3L	398.622	1.63955	0.374314	4.38014	1.18603e-05	0.0042907
STAC	337.312	0.582688	0.133602	4.36137	1.29252e-05	0.00460054
NR3C2	222.535	0.982249	0.226326	4.33997	1.42502e-05	0.00490357
ITGA1	294.495	0.629623	0.145174	4.33701	1.44432e-05	0.00490357
NFKB1	1067.73	0.392876	0.0905195	4.34023	1.42331e-05	0.00490357
CHSY3	32.0555	3.47698	0.803813	4.32561	1.5211e-05	0.00499164
PCDH10	16.7827	3.38854	0.78356	4.32455	1.52844e-05	0.00499164
C3	31.5981	1.9213	0.444421	4.32316	1.53811e-05	0.00499164
MYD88	391.207	0.398258	0.0923831	4.31095	1.62557e-05	0.00519899
DCLRE1C	1033.62	-0.520517	0.120979	-4.30253	1.6886e-05	0.00532344
IRAK3	70.0526	0.72076	0.16828	4.28309	1.84314e-05	0.00572879
GLI2	157.008	-0.582483	0.137288	-4.2428	2.20753e-05	0.00676608
ST6GALNAC5	132.817	1.5378	0.365087	4.21213	2.5297e-05	0.00757272
RPSA	7393.73	0.440763	0.104663	4.21127	2.53934e-05	0.00757272
PTGS1	127.045	-1.24293	0.296501	-4.19198	2.76528e-05	0.00813656
CPQ	29.7925	1.9378	0.46272	4.18785	2.81614e-05	0.00817719
MPZL2	564.807	-0.728076	0.174107	-4.18178	2.89231e-05	0.00828929
PCDH9	276.183	2.6512	0.63476	4.17669	2.95778e-05	0.00836825
UBP1	2008.4	0.405746	0.0973748	4.16685	3.08843e-05	0.00862727
ZC3H12C	1759.04	0.387278	0.0932348	4.1538	3.27003e-05	0.00902038
MIR3142HG	82.4706	0.951658	0.229411	4.14827	3.34991e-05	0.00912666
TNFSF15	277.932	1.66923	0.402815	4.14391	3.41434e-05	0.00916537
CARD6	100.935	0.813749	0.196476	4.14171	3.44719e-05	0.00916537
TTLL11	458.506	-0.412625	0.0999383	-4.12879	3.64672e-05	0.00958046
SNRK	687.802	0.402097	0.0977705	4.11266	3.9113e-05	0.0101546
ADGRL2	258.869	0.751678	0.183778	4.09014	4.31108e-05	0.0110624
GRAMD1B	888.427	-0.720571	0.176644	-4.07922	4.51867e-05	0.0114618
ARIH2	1720.74	0.430075	0.105503	4.07643	4.57318e-05	0.0114683
MATN2	993.001	-0.562746	0.138509	-4.0629	4.84674e-05	0.0120177
SERPINB2	78.5341	2.56215	0.633558	4.04406	5.25327e-05	0.0127395
EIF5	4905.52	0.426335	0.105917	4.02517	5.69339e-05	0.0136567
CLDN1	30.3779	1.41803	0.353333	4.01329	5.98785e-05	0.0141032
WDR48	919.106	0.422162	0.105211	4.01252	6.00733e-05	0.0141032
KYNU	558.993	2.00477	0.500703	4.00391	6.23032e-05	0.0144727
TMEM171	46.1369	0.938071	0.234688	3.99709	6.41257e-05	0.0147409
KCNS3	90.3421	2.21559	0.555104	3.99131	6.57103e-05	0.0149494
CLDN11	390.648	-0.970227	0.243357	-3.98684	6.69578e-05	0.0150778
ROBO1	705.38	4.98037	1.25197	3.97803	6.94875e-05	0.0154894
GUCY1B1	163.286	2.53591	0.638638	3.97082	7.16265e-05	0.0158065
ADAMTS1	1102.63	1.57771	0.398046	3.96363	7.38195e-05	0.0161292
EVL	381.936	0.508354	0.128771	3.94774	7.88923e-05	0.0170686
RBPMS2	52.0001	1.41896	0.359732	3.9445	7.99671e-05	0.0171331
CDK14	776.152	0.6074	0.156157	3.88967	0.000100381	0.0210972
FAM24B	115.822	1.02807	0.26489	3.88112	0.000103979	0.0216472
TNC	1047.01	0.66229	0.172055	3.8493	0.000118455	0.0244306
STC1	514.142	0.728725	0.189839	3.83864	0.000123717	0.0250476
NFASC	158.451	-1.3765	0.358497	-3.83963	0.000123218	0.0250476
GLB1L2	172.337	4.04044	1.05778	3.81971	0.000133607	0.0265624
UST	92.6136	1.57214	0.412277	3.81331	0.00013712	0.0270176
UBA3	1542.39	-0.327042	0.0858499	-3.80947	0.000139268	0.0271978
GPRIN2	74.8131	-1.33129	0.349883	-3.80497	0.000141823	0.027454
CREB5	338.904	1.31248	0.345746	3.79608	0.000147004	0.0282094
ZNF469	12.3037	-6.11046	1.62153	-3.76834	0.000164339	0.0312641
CHST11	1007.97	0.286208	0.0761362	3.75915	0.000170491	0.0321571
SLC28A3	13.005	3.83937	1.02585	3.74263	0.000182108	0.0340572
MPP4	488.138	0.919702	0.246908	3.72488	0.000195411	0.0362381
CEMIP2	968.244	-0.341029	0.0916337	-3.72166	0.000197918	0.0363971
PCBP4	335.994	0.502811	0.135198	3.71906	0.000199962	0.0364692
DNAJB11	881.92	0.481548	0.130659	3.68553	0.000228228	0.041283
KHDRBS3	291.418	0.899901	0.24562	3.66379	0.000248508	0.0445859
ANO2	19.7771	-1.18567	0.325123	-3.64684	0.000265486	0.0472479
FRMD4B	240.644	-0.543898	0.149372	-3.64123	0.000271334	0.0479025
AIM2	18.2079	1.41796	0.390727	3.62903	0.00028449	0.0498264

## Sheet: sgDCLRE1C_2Gy vs sgControl_0Gy
sgDCLRE1C_2Gy vs sgControl_0Gy
gene_name	baseMean	log2FC	lfcSE	stat	pvalue	padj
EHF	5332.59	2.49947	0.177268	14.1	3.8e-45	8.09e-41
OLAH	49.7416	5.45893	0.42439	12.863	7.27e-38	7.74e-34
IL1RAPL1	125.968	3.31911	0.293679	11.3018	1.28e-29	9.12e-26
VGLL3	158.206	1.43798	0.131876	10.9041	1.1e-27	5.87e-24
LPXN	262.877	1.45814	0.135236	10.7822	4.18e-27	1.78e-23
CHST11	1007.97	0.80684	0.075279	10.718	8.38e-27	2.97e-23
ADAMTS9	272.819	1.34113	0.125712	10.6682	1.43e-26	4.36e-23
GPRC5B	123.852	2.73504	0.266884	10.2481	1.21e-24	3.21e-21
MMP1	589.712	2.8401	0.281702	10.0819	6.64e-24	1.57e-20
SEMA5A	238.134	-0.919821	0.102324	-8.98931	2.49e-19	5.3e-16
TGM2	6827.25	0.679854	0.0765564	8.88044	6.66e-19	1.29e-15
PRLR	1506.15	1.63869	0.18654	8.78465	1.57e-18	2.78e-15
LCP1	919.932	1.74173	0.200233	8.69851	3.36e-18	5.51e-15
LAPTM5	355.971	1.16202	0.134761	8.62279	6.53e-18	9.94e-15
INHBA	415.615	1.34968	0.160139	8.42817	3.51e-17	4.98e-14
OTUB2	194.197	1.49867	0.181529	8.2558	1.51e-16	2.01e-13
IL1A	165.109	1.51931	0.184329	8.24239	1.69e-16	2.11e-13
MPP4	488.138	1.96105	0.240241	8.16284	3.27e-16	3.87e-13
MYD88	391.207	0.733184	0.0906382	8.08913	6.01e-16	6.4e-13
C15orf48	133.69	1.54111	0.194129	7.93857	2.05e-15	2.07e-12
NLGN1	59.0119	2.25621	0.288329	7.82513	5.07e-15	4.91e-12
CSF2	27.8414	2.55385	0.328197	7.78145	7.17e-15	6.36e-12
TMEM132A	1642.76	1.22751	0.157746	7.78158	7.16e-15	6.36e-12
SH3RF2	483.341	0.765486	0.0992487	7.7128	1.23e-14	1.05e-11
STC1	514.142	1.44651	0.189252	7.64329	2.12e-14	1.73e-11
ZNF804A	282.046	2.04244	0.269594	7.57596	3.56e-14	2.81e-11
SEMA3A	570.018	2.01634	0.267699	7.53214	4.99e-14	3.8e-11
ARAP2	416.69	3.49415	0.470757	7.42241	1.15e-13	8.26e-11
PXDN	2666.14	0.907368	0.122273	7.42086	1.16e-13	8.26e-11
ADGRV1	1852.49	2.43307	0.330009	7.37275	1.67e-13	1.15e-10
ZC3H12C	1759.04	0.684442	0.0930307	7.35716	1.88e-13	1.25e-10
IL6	73.4014	2.23214	0.310185	7.19616	6.19e-13	4e-10
SLIT2	679.219	1.21424	0.168942	7.18736	6.61e-13	4.14e-10
AASS	1340.04	-0.59127	0.082414	-7.17439	7.26e-13	4.42e-10
C3	31.5981	3.08318	0.436046	7.07076	1.54e-12	9.12e-10
CNKSR3	552.036	-0.671902	0.0959198	-7.00483	2.47e-12	1.42e-09
ID2	137.653	-2.6865	0.384688	-6.98358	2.88e-12	1.61e-09
PLEKHG3	1040.53	0.726566	0.104589	6.94685	3.74e-12	2.04e-09
SLCO1B3	980.272	1.18033	0.170008	6.94279	3.84e-12	2.05e-09
EIF4E3	267.437	-1.49669	0.220167	-6.79796	1.06e-11	5.51e-09
CXCL1	70.0052	1.65625	0.245316	6.75152	1.46e-11	7.42e-09
CARD6	100.935	1.28829	0.193056	6.6731	2.5e-11	1.24e-08
SYNE1	422.445	4.1266	0.619828	6.65765	2.78e-11	1.32e-08
SWINGN	137.012	1.13812	0.170893	6.65985	2.74e-11	1.32e-08
TNFSF15	277.932	2.66719	0.40219	6.63167	3.32e-11	1.5e-08
TGFBR2	2658.52	0.723155	0.10904	6.63199	3.31e-11	1.5e-08
VNN1	19.5477	3.19039	0.48184	6.62126	3.56e-11	1.58e-08
DCLK1	378.927	-1.39183	0.213786	-6.51036	7.5e-11	3.26e-08
ZNFX1	1775.96	0.857142	0.131814	6.50264	7.89e-11	3.36e-08
TLR4	184.531	1.8061	0.280113	6.44775	1.14e-10	4.74e-08
TRAK1	1204.46	0.464309	0.0724744	6.40652	1.49e-10	6.1e-08
HDAC9	1169.22	0.593631	0.0949527	6.25186	4.06e-10	1.63e-07
ABTB2	317.192	0.924251	0.149113	6.19833	5.71e-10	2.25e-07
RRAGD	114.06	1.58588	0.256871	6.17382	6.67e-10	2.54e-07
ABCA7	379.7	1.17483	0.190302	6.1735	6.68e-10	2.54e-07
MPP7	594.479	1.43339	0.234088	6.12331	9.17e-10	3.37e-07
IL7R	746.523	0.639668	0.104629	6.1137	9.73e-10	3.51e-07
LNCOG	88.6207	1.73969	0.284764	6.10923	1e-09	3.55e-07
CPEB4	2044.68	0.741721	0.121764	6.09147	1.12e-09	3.91e-07
SMAD1	375.135	1.31229	0.217582	6.03124	1.63e-09	5.59e-07
ZNF35	229.154	0.833011	0.138711	6.00537	1.91e-09	6.45e-07
CGN	215.707	1.73011	0.289008	5.98635	2.15e-09	7.14e-07
PARP8	540.194	1.44849	0.24232	5.97761	2.26e-09	7.42e-07
COL17A1	165.775	1.87597	0.315015	5.95517	2.6e-09	8.38e-07
ANKFY1	1809.14	0.387173	0.065156	5.94224	2.81e-09	8.94e-07
SH3BGRL2	272.586	1.60779	0.270832	5.93651	2.91e-09	9.12e-07
SNRK	687.802	0.572282	0.0971971	5.88784	3.91e-09	1.21e-06
MATN3	75.604	1.02539	0.176333	5.81507	6.06e-09	1.79e-06
ADD2	182.485	-1.1503	0.198866	-5.78432	7.28e-09	2.12e-06
PCBP4	335.994	0.769677	0.134139	5.73789	9.59e-09	2.76e-06
SERPINB2	78.5341	3.58021	0.625489	5.72386	1.04e-08	2.96e-06
MYH15	44.8036	1.81318	0.31851	5.69269	1.25e-08	3.5e-06
SLC16A2	357.521	2.01114	0.355193	5.66211	1.5e-08	4.08e-06
NFASC	158.451	-2.30142	0.406379	-5.66324	1.49e-08	4.08e-06
CLDN1	30.3779	1.96216	0.3477	5.64324	1.67e-08	4.5e-06
ADGRF1	89.7966	2.29352	0.408571	5.61352	1.98e-08	5.21e-06
KPNA2	6093.93	0.855501	0.152354	5.61522	1.96e-08	5.21e-06
STAC	337.312	0.747054	0.133209	5.60815	2.05e-08	5.31e-06
SAMD9L	148.115	0.757723	0.135529	5.59086	2.26e-08	5.8e-06
AKAP12	2444.32	0.926867	0.167233	5.54236	2.98e-08	7.48e-06
NCKAP5L	513.863	0.702006	0.126638	5.54341	2.97e-08	7.48e-06
ST6GALNAC5	132.817	1.95689	0.355333	5.50721	3.65e-08	8.92e-06
TMEM171	46.1369	1.25816	0.230983	5.44698	5.12e-08	1.24e-05
ARHGAP24	167.576	5.67726	1.05495	5.38153	7.39e-08	1.77e-05
NGFR	33.2517	1.67259	0.311788	5.36452	8.12e-08	1.92e-05
LIF	459.242	0.926493	0.173379	5.34373	9.11e-08	2.04e-05
THBS1	39816.8	0.783055	0.146376	5.3496	8.81e-08	2.04e-05
ITGA1	294.495	0.77345	0.144786	5.34201	9.19e-08	2.04e-05
ZNF618	313.674	0.682109	0.12755	5.3478	8.9e-08	2.04e-05
TMEM71	444.903	0.594167	0.111165	5.34493	9.05e-08	2.04e-05
COLGALT2	177.386	-0.918079	0.172017	-5.33714	9.44e-08	2.07e-05
TNC	1047.01	0.913479	0.17192	5.31341	1.08e-07	2.34e-05
IGSF3	537.827	-1.74089	0.328057	-5.30669	1.12e-07	2.4e-05
SLC28A3	13.005	5.3518	1.01097	5.29373	1.2e-07	2.53e-05
CYP24A1	189.381	0.724157	0.136946	5.28791	1.24e-07	2.53e-05
RNASET2	557.793	-0.753704	0.142497	-5.28927	1.23e-07	2.53e-05
RORA	263.98	-1.69334	0.320002	-5.29166	1.21e-07	2.53e-05
RPSA	7393.73	0.552382	0.104612	5.28028	1.29e-07	2.62e-05
ANK3	460.311	1.29077	0.245101	5.26628	1.39e-07	2.77e-05
SERINC2	1434.27	1.04385	0.198277	5.26462	1.4e-07	2.77e-05
CDH4	1208.71	-0.405845	0.0770873	-5.26474	1.4e-07	2.77e-05
CDK15	332.557	-1.03021	0.195777	-5.26215	1.42e-07	2.78e-05
LINC01145	239.534	0.685594	0.130625	5.24856	1.53e-07	2.97e-05
EPHA4	171.69	2.54665	0.485614	5.24419	1.57e-07	3.01e-05
UBP1	2008.4	0.509739	0.0972303	5.24259	1.58e-07	3.01e-05
MIR3142HG	82.4706	1.1956	0.228451	5.2335	1.66e-07	3.11e-05
IKBKE	190.866	0.845383	0.161554	5.2328	1.67e-07	3.11e-05
MYH10	3290.13	-0.289127	0.055263	-5.23184	1.68e-07	3.11e-05
MIR22HG	312.992	0.968837	0.185442	5.22448	1.75e-07	3.21e-05
ANOS1	374.141	1.08681	0.208144	5.22142	1.78e-07	3.23e-05
CDCP1	2444.91	0.684182	0.131213	5.2143	1.85e-07	3.33e-05
TMEM158	173.343	0.857256	0.165297	5.18615	2.15e-07	3.84e-05
ALDH3A2	1387.54	-1.05427	0.203412	-5.1829	2.18e-07	3.88e-05
CTNNB1	5843.24	0.731057	0.141123	5.18028	2.22e-07	3.9e-05
MAN1A1	100.831	2.88661	0.55789	5.17415	2.29e-07	4e-05
ADAMTS1	1102.63	2.03843	0.395354	5.15597	2.52e-07	4.37e-05
FHOD3	376.187	0.637061	0.123633	5.15286	2.57e-07	4.41e-05
HMCN1	35.7203	1.58561	0.307905	5.14967	2.61e-07	4.45e-05
CASTOR2	720.488	0.933703	0.182084	5.12786	2.93e-07	4.91e-05
CNTNAP3	65.9061	1.27046	0.248445	5.11364	3.16e-07	5.26e-05
GRAMD1B	888.427	-0.900248	0.17681	-5.09161	3.55e-07	5.86e-05
ATOSB	309.262	0.553558	0.108796	5.08802	3.62e-07	5.88e-05
KIRREL1	1711.02	-0.398254	0.0782508	-5.08946	3.59e-07	5.88e-05
PTPRK	1211.08	0.409232	0.0805577	5.07999	3.77e-07	6.09e-05
ZNF449	211.342	-0.629515	0.124757	-5.04595	4.51e-07	7.17e-05
ELL2	2379.57	0.371931	0.0739528	5.02931	4.92e-07	7.77e-05
CHST3	695.382	0.508912	0.101272	5.02517	5.03e-07	7.88e-05
EPHB2	732.575	0.442102	0.088032	5.02206	5.11e-07	7.95e-05
UPP1	352.258	0.550774	0.10971	5.02027	5.16e-07	7.96e-05
COL4A6	32.3626	2.48629	0.495741	5.01531	5.29e-07	8.11e-05
CFAP418-AS1	72.33	-1.09582	0.218643	-5.0119	5.39e-07	8.2e-05
NFKB1	1067.73	0.45265	0.090403	5.00703	5.53e-07	8.35e-05
NRCAM	56.3587	2.10862	0.423936	4.97391	6.56e-07	9.77e-05
SBF2	2781.01	-0.574813	0.115719	-4.9673	6.79e-07	0.000100403
AFF3	270.665	1.80959	0.364587	4.96341	6.93e-07	0.000101731
EMB	324.949	2.39387	0.48319	4.9543	7.26e-07	0.000105884
CCNE1	148.371	1.03279	0.210603	4.90397	9.39e-07	0.00013606
ETS1	4455.54	0.446637	0.091425	4.88529	1.03e-06	0.000148607
TNFAIP3	304.16	1.30872	0.268568	4.87296	1.1e-06	0.000157132
KLHL18	582.934	0.765166	0.157732	4.85107	1.23e-06	0.000173546
TIPARP	1798.88	0.469449	0.0967804	4.85066	1.23e-06	0.000173546
IRGQ	1370.85	0.592954	0.122666	4.83389	1.34e-06	0.00018759
NUP210	1085.11	-0.729538	0.151015	-4.83089	1.36e-06	0.000189195
SLC37A4	640.019	-0.615841	0.127631	-4.82518	1.4e-06	0.000193337
TMTC4	285.303	-0.852802	0.176784	-4.82399	1.41e-06	0.000193337
UST	92.6136	1.95585	0.405617	4.82192	1.42e-06	0.000194094
CYLD	1436.47	0.50669	0.105217	4.81567	1.47e-06	0.000198997
FAN1	972.473	-0.502593	0.104488	-4.81004	1.51e-06	0.000203392
PEX1	673.827	-0.537465	0.111833	-4.80595	1.54e-06	0.000204534
LONRF1	182.477	-1.09589	0.227976	-4.80704	1.53e-06	0.000204534
ELAPOR2	208.93	1.69472	0.35355	4.79345	1.64e-06	0.000215502
IL1B	87.2206	1.04209	0.217586	4.78934	1.67e-06	0.000218621
COL4A4	111.202	0.75923	0.1587	4.78405	1.72e-06	0.000223084
GBA1	769.972	0.722971	0.151218	4.78098	1.74e-06	0.000225148
RC3H1	1907.17	0.39952	0.0836601	4.77551	1.79e-06	0.000229965
TUFT1	758.763	0.713862	0.150253	4.75105	2.02e-06	0.000258056
PCDH10	16.7827	3.70211	0.779538	4.74911	2.04e-06	0.000258997
SZT2	1889.75	-0.533266	0.11245	-4.74226	2.11e-06	0.000266329
RBPMS2	52.0001	1.69258	0.357595	4.73322	2.21e-06	0.00027683
STAMBPL1	1030.11	-0.400675	0.0846876	-4.73122	2.23e-06	0.00027794
ZMIZ1	2299.3	0.492643	0.104411	4.71829	2.38e-06	0.000294467
SUCLG2	1469.69	-0.691239	0.146689	-4.71227	2.45e-06	0.000301557
THBS2	348.31	-1.06808	0.226941	-4.70641	2.52e-06	0.000308566
ARL6IP1	6516.62	0.643377	0.13693	4.69859	2.62e-06	0.000318793
TRIML2	109.447	0.927768	0.197546	4.69646	2.65e-06	0.000320297
MFAP3L	398.622	1.74407	0.371943	4.68909	2.74e-06	0.000325698
CCDC69	132.646	1.35284	0.288481	4.68953	2.74e-06	0.000325698
GPRIN1	394.388	0.798239	0.170298	4.68731	2.77e-06	0.000325698
OSTF1	377.025	0.7025	0.149874	4.68726	2.77e-06	0.000325698
STK4	3336.77	0.300324	0.0640125	4.69165	2.71e-06	0.000325698
DCLRE1C	1033.62	-0.567463	0.121093	-4.68618	2.78e-06	0.000325698
CFH	74.2495	1.29271	0.276081	4.68234	2.84e-06	0.00033005
COL4A1	1068.71	0.274678	0.0587774	4.67319	2.97e-06	0.000343225
KRTAP2-3	685.218	1.33491	0.285741	4.67174	2.99e-06	0.0003438
SLC45A3	250.92	0.881041	0.188663	4.66991	3.01e-06	0.000345011
MCEE	121.673	-0.996962	0.213563	-4.66824	3.04e-06	0.000345967
SOX4	691.644	3.06495	0.658529	4.65423	3.25e-06	0.000368361
ACAA1	423.882	0.693041	0.149034	4.65022	3.32e-06	0.000373618
KRT81	171.178	1.69883	0.365676	4.64571	3.39e-06	0.000379858
TCTA	197.924	0.693963	0.14962	4.63819	3.51e-06	0.000391892
FAM83B	194.626	1.93581	0.418421	4.62647	3.72e-06	0.000412548
RC3H2	3691.29	0.422741	0.0914257	4.62388	3.77e-06	0.000415583
PAQR5	1029.65	-0.485069	0.105045	-4.61772	3.88e-06	0.000425898
DZIP3	552.232	0.64878	0.140616	4.61384	3.95e-06	0.000431699
PID1	79.7158	1.31169	0.284706	4.60717	4.08e-06	0.000443515
KCNK12	192.438	-0.595783	0.130452	-4.56708	4.95e-06	0.000534645
SH3YL1	461.604	-0.946756	0.207475	-4.56322	5.04e-06	0.000541805
ARHGEF3	292.678	0.546724	0.120165	4.54976	5.37e-06	0.000574736
H2BC4	4487.26	-0.669475	0.147185	-4.54851	5.4e-06	0.000575269
PMEPA1	844.408	1.05753	0.232662	4.54537	5.48e-06	0.000578147
PCDHGA10	125.827	-0.96473	0.212234	-4.54559	5.48e-06	0.000578147
RASGRP3	30.5898	1.18402	0.260955	4.53726	5.7e-06	0.000595425
LINC01204	97.7157	1.08063	0.238176	4.53708	5.7e-06	0.000595425
CXCR4	79.7798	2.37826	0.524352	4.53561	5.74e-06	0.000596662
RBM33	2173.1	-0.192686	0.0425188	-4.53179	5.85e-06	0.000604609
ANKRD28	4252.46	-0.532444	0.117616	-4.52697	5.98e-06	0.000615572
RAD54L2	1367.4	0.600513	0.13282	4.52125	6.15e-06	0.000629404
P2RY2	281.787	0.66207	0.14655	4.51772	6.25e-06	0.000636946
FRAS1	429.982	1.26949	0.282695	4.49066	7.1e-06	0.000717508
LINC03033	238.048	0.708195	0.157713	4.4904	7.11e-06	0.000717508
SMG5	1979.91	0.475423	0.105923	4.48839	7.18e-06	0.000720897
ECM1	453.866	0.893514	0.199667	4.47501	7.64e-06	0.000763919
SERPINE2	178.946	1.08544	0.24263	4.47364	7.69e-06	0.000765272
GSR	1275.33	-0.635539	0.142099	-4.4725	7.73e-06	0.000765773
CDC42SE1	2054.27	0.559291	0.125292	4.46389	8.05e-06	0.000793538
SPOCD1	207.43	0.558505	0.125239	4.45951	8.21e-06	0.000806196
ANGEL2	1117.25	-0.296469	0.0664992	-4.45824	8.26e-06	0.000807245
LINC00705	202.934	-0.611872	0.137387	-4.45364	8.44e-06	0.000820977
TFB1M	286.935	-0.526433	0.118425	-4.4453	8.78e-06	0.000849624
SERPINB8	267.348	0.842881	0.189904	4.43846	9.06e-06	0.000873092
EHD1	2350.16	0.982643	0.221557	4.43516	9.2e-06	0.000882558
SEMA3C	1472.19	0.957099	0.215895	4.43316	9.29e-06	0.000886813
ARIH2	1720.74	0.466886	0.105452	4.42746	9.53e-06	0.000898471
PRKCH	377.498	1.05148	0.237692	4.4237	9.7e-06	0.000910258
LZTS3	278.035	0.699735	0.158468	4.41563	1.01e-05	0.00094074
KPNA4	3188.41	0.343347	0.0778485	4.41045	1.03e-05	0.000959308
CRYBG1	1308.19	-0.449981	0.102121	-4.40634	1.05e-05	0.000973409
SAA1	47.8696	3.23075	0.733519	4.40445	1.06e-05	0.000977707
FRMD6	6958.69	0.42296	0.096074	4.40244	1.07e-05	0.000982544
NSMF	1000.08	0.45919	0.104826	4.38048	1.18e-05	0.00108231
ZDHHC3	1330.74	0.427357	0.0976908	4.37459	1.22e-05	0.00110723
TAP2	1537.75	0.615322	0.140691	4.37357	1.22e-05	0.00110769
MACROH2A2	135.246	-1.22462	0.28054	-4.36522	1.27e-05	0.00114596
ANKRD1	3563.18	0.429635	0.0984758	4.36285	1.28e-05	0.00115359
LINC00973	286.83	0.779368	0.178865	4.35731	1.32e-05	0.00117691
KISS1	446.152	0.506319	0.116218	4.35663	1.32e-05	0.00117691
HHAT	134.509	0.728184	0.167311	4.35229	1.35e-05	0.00119544
COL7A1	281.11	1.04853	0.241058	4.3497	1.36e-05	0.00120466
PICALM	5477.07	0.321487	0.0739362	4.34817	1.37e-05	0.00120805
NHERF2	882.746	0.811528	0.187346	4.3317	1.48e-05	0.00129669
PCDHGA7	59.4907	-0.952308	0.219942	-4.32981	1.49e-05	0.00130255
MST1R	327.063	0.692395	0.160408	4.31648	1.59e-05	0.00137463
CLCN7	645.687	0.544677	0.126196	4.31613	1.59e-05	0.00137463
N6AMT1	328.497	-0.53646	0.125012	-4.29128	1.78e-05	0.00153163
ADGRL2	258.869	0.783071	0.18356	4.26602	1.99e-05	0.00170877
TIGAR	406.243	0.895259	0.210185	4.25939	2.05e-05	0.00174616
KIF1C	2915.95	0.718242	0.168595	4.26016	2.04e-05	0.00174616
IRAK3	70.0526	0.714977	0.168322	4.24766	2.16e-05	0.00183274
SMCR8	1540	0.437379	0.103208	4.23785	2.26e-05	0.00190706
LINC01844	25.8887	-2.22085	0.5245	-4.23423	2.29e-05	0.0019304
CCNB1	4561.6	0.571603	0.135036	4.23298	2.31e-05	0.00193351
IL32	176.494	0.920081	0.21828	4.21514	2.5e-05	0.00208466
ZNF512B	330.073	0.698253	0.165847	4.21022	2.55e-05	0.00211142
ADPRHL1	253.712	0.685075	0.162721	4.21012	2.55e-05	0.00211142
GPRIN2	74.8131	-1.48224	0.352108	-4.20962	2.56e-05	0.00211142
KIF4A	1767.94	0.583634	0.138748	4.20642	2.59e-05	0.00212504
ACSL5	955.639	0.389459	0.092569	4.20723	2.59e-05	0.00212504
ATG4A	370.358	0.76583	0.182173	4.20386	2.62e-05	0.00214107
NEDD4L	7392.51	0.396965	0.0946172	4.19549	2.72e-05	0.00221318
POU2F2	342.045	0.53881	0.128584	4.19035	2.79e-05	0.00225535
TRAF1	216.366	0.860948	0.206168	4.17595	2.97e-05	0.00238469
HIGD1A	1640.35	0.640937	0.153482	4.17596	2.97e-05	0.00238469
PRR16	41.1621	2.00243	0.47998	4.17191	3.02e-05	0.0024183
SIGIRR	137.013	-0.908628	0.218152	-4.16512	3.11e-05	0.00248207
SOCS2-AS1	67.4093	-0.81611	0.196071	-4.16232	3.15e-05	0.00250331
PRKCA	3051.63	-0.303107	0.0728754	-4.15926	3.19e-05	0.00252768
NUAK2	202.513	0.784489	0.188802	4.15508	3.25e-05	0.00255526
CSF3	31.9788	2.08075	0.501181	4.15169	3.3e-05	0.0025651
USB1	1073.71	0.491777	0.118431	4.15243	3.29e-05	0.0025651
UIMC1	683.559	-0.342476	0.0824605	-4.15321	3.28e-05	0.0025651
TFPI2	1362.66	1.04454	0.251924	4.14625	3.38e-05	0.00261721
CLDN11	390.648	-1.01502	0.245197	-4.13963	3.48e-05	0.00268416
PTGS1	127.045	-1.22609	0.296249	-4.13871	3.49e-05	0.00268513
RASA1	3393.84	-0.479318	0.115866	-4.13684	3.52e-05	0.00269743
STEAP1B-AS1	52.3574	1.15433	0.279172	4.13481	3.55e-05	0.00271156
PKIB	37.8474	2.97731	0.720401	4.13284	3.58e-05	0.00272514
APOL2	215.166	0.791613	0.191905	4.12502	3.71e-05	0.00280945
ZFTA	470.53	0.539293	0.130843	4.12169	3.76e-05	0.00284027
CRYBG2	72.4407	1.32918	0.323048	4.11449	3.88e-05	0.00292004
TMEM156	189.219	1.04192	0.253592	4.10864	3.98e-05	0.00298441
ROBO1	705.38	5.12267	1.24754	4.10621	4.02e-05	0.00300543
TMF1	1775.51	-0.595599	0.145221	-4.10132	4.11e-05	0.0030589
S100PBP	873.793	-0.419693	0.102395	-4.09878	4.15e-05	0.0030818
FAM193B	710.473	-0.587052	0.143345	-4.09537	4.21e-05	0.00311671
ARHGAP31	479.349	0.651684	0.15925	4.0922	4.27e-05	0.00312701
ARHGAP42	581.241	0.544537	0.133023	4.09355	4.25e-05	0.00312701
CLYBL	26.2415	-2.19496	0.536302	-4.09277	4.26e-05	0.00312701
PCDHGA8	87.1417	-1.03858	0.254129	-4.0868	4.37e-05	0.00318975
FGF5	1069.74	0.607068	0.148584	4.08569	4.39e-05	0.00319412
SLC38A7	218.132	0.564638	0.13837	4.08065	4.49e-05	0.00325301
SUCLG2P2	168.792	-0.757927	0.186151	-4.07157	4.67e-05	0.00337112
KCNJ15	39.9654	1.28835	0.316752	4.06736	4.75e-05	0.00342088
SPHK1	179.647	1.03759	0.255863	4.05527	5.01e-05	0.00357923
FKBP1A	7483.74	0.516215	0.127296	4.05523	5.01e-05	0.00357923
SKAP2	762.67	0.413069	0.102097	4.04585	5.21e-05	0.00371313
UBE2F	397.076	0.711651	0.175958	4.04444	5.24e-05	0.00372319
TUBGCP3	1084.21	-0.39733	0.0983591	-4.03958	5.35e-05	0.00378847
ODAPH	14.4323	2.14229	0.530705	4.03669	5.42e-05	0.0038228
LIG3	1050.48	-0.547397	0.135731	-4.03294	5.51e-05	0.00387146
DBN1	1612.7	0.431291	0.106995	4.03093	5.56e-05	0.00389181
TAF13	1254.26	0.609591	0.151362	4.02736	5.64e-05	0.00393841
SLC25A45	79.8001	1.54994	0.385353	4.02213	5.77e-05	0.00401385
GSDME	823.256	-0.347107	0.0864137	-4.01681	5.9e-05	0.0040789
WNK4	130.938	-0.992455	0.247207	-4.01468	5.95e-05	0.00410256
EREG	487.934	-0.80833	0.201447	-4.01262	6e-05	0.00412508
SNHG16	4332.17	0.433161	0.108011	4.01035	6.06e-05	0.00415161
CRMP1	183.827	0.484538	0.120915	4.00727	6.14e-05	0.00419265
PCNX2	730.993	0.625071	0.156223	4.00114	6.3e-05	0.00428905
H1-2	7013.56	-0.69254	0.173179	-3.99898	6.36e-05	0.00431446
DTWD1	464.828	-0.528976	0.132354	-3.99666	6.42e-05	0.00434313
AP4E1	687.561	0.512338	0.128239	3.99516	6.46e-05	0.00435687
NMRAL2P	29.3992	-1.79651	0.450133	-3.99107	6.58e-05	0.00441884
EFHD2	1105.66	0.511821	0.128421	3.98548	6.73e-05	0.00450994
TRAF3	1125.05	0.786816	0.197486	3.98416	6.77e-05	0.00452081
UNC13A	12.7956	2.08163	0.522667	3.9827	6.81e-05	0.00453446
TUBGCP4	1005.89	-0.448949	0.112747	-3.98192	6.84e-05	0.00453527
PTCH1	311.01	-0.59588	0.149686	-3.98086	6.87e-05	0.00454142
XPC-AS1	70.301	-1.05395	0.26522	-3.97389	7.07e-05	0.00466186
OPTN	1052.68	0.675105	0.169945	3.97249	7.11e-05	0.00467497
DUSP3	1103.91	0.512062	0.129101	3.96635	7.3e-05	0.00478216
MOAP1	441.151	0.645688	0.162851	3.96491	7.34e-05	0.0047965
CDA	209.171	0.573809	0.144844	3.96156	7.45e-05	0.00484926
AP5Z1	362.601	0.587518	0.148806	3.94822	7.87e-05	0.00511189
IFI30	412.582	0.634699	0.160852	3.94587	7.95e-05	0.00514673
IBTK	2062.3	-0.324981	0.0824375	-3.94215	8.08e-05	0.00521128
TRMT61A	263.977	0.589967	0.150026	3.93242	8.41e-05	0.00541046
OASL	18.3151	2.65614	0.679493	3.90899	9.27e-05	0.00594501
ANK1	197.455	-0.540939	0.138503	-3.90561	9.4e-05	0.00601061
NUDT6	200.022	-0.665832	0.170529	-3.90451	9.44e-05	0.00601994
RIOK3	1303.88	0.328006	0.0841773	3.89661	9.75e-05	0.00620115
PCDH9	276.183	2.48392	0.638184	3.89217	9.94e-05	0.00627844
RHOT1	586.698	-0.464966	0.119459	-3.89225	9.93e-05	0.00627844
MYL6	4664.55	0.468327	0.120425	3.88894	0.000100682	0.00634357
SPTBN2	1179.02	-0.430611	0.110752	-3.88805	0.000101051	0.00634805
SLC25A38	369.323	0.693041	0.17844	3.88389	0.000102797	0.00643874
ZNF330	569.384	-0.373321	0.0961822	-3.88139	0.000103859	0.00648617
PLB1	64.1649	0.758592	0.195676	3.87677	0.000105854	0.0065914
CXCL2	55.9381	1.02834	0.265491	3.87334	0.000107355	0.00663747
ROBO4	500.386	0.657447	0.169754	3.87295	0.000107527	0.00663747
VEGFC	498.787	0.376699	0.0972791	3.87235	0.00010779	0.00663747
LINC01203	21.1058	-1.47157	0.38003	-3.87224	0.00010784	0.00663747
MAP3K21	541.504	-0.482957	0.124801	-3.86981	0.000108919	0.00668453
JPT1	1941.72	0.498224	0.128975	3.86295	0.000112028	0.00685558
SLC46A3	328.188	0.655902	0.169837	3.86194	0.00011249	0.00686417
GOLGA2P5	350.876	-0.977163	0.253182	-3.85953	0.000113607	0.00691252
KLF4	611.103	0.769285	0.199381	3.85838	0.000114143	0.00692532
WASH2P	490.035	-0.418676	0.108591	-3.85553	0.00011548	0.00698656
ABL2	6423.26	0.296913	0.0770323	3.8544	0.000116016	0.00699908
C1orf21	567.718	-0.246704	0.064052	-3.85162	0.00011734	0.0070421
PHLDA1	8629.21	-0.654182	0.169851	-3.85151	0.00011739	0.0070421
TACC3	2924.49	0.412913	0.10728	3.84894	0.00011863	0.00707658
PCDHGB4	60.5793	-1.11588	0.289891	-3.84931	0.000118451	0.00707658
PCID2	962.917	-0.596152	0.155047	-3.84499	0.000120558	0.0071715
CDC37	2992.14	0.506044	0.13166	3.84357	0.000121255	0.00719291
TMEM217	33.077	1.25668	0.328721	3.82295	0.000131864	0.00777888
LIPH	255.595	0.943671	0.247077	3.81933	0.000133812	0.00785951
RAB30	644.65	0.632822	0.165702	3.81905	0.000133969	0.00785951
MPZL2	564.807	-0.664114	0.173978	-3.81724	0.000134955	0.00789562
LINC02035	163.648	-0.611354	0.160192	-3.81637	0.000135427	0.00790154
DUSP7	776.887	0.512421	0.134407	3.81246	0.000137592	0.00799235
ITPR1	696.048	0.428921	0.112513	3.8122	0.000137734	0.00799235
FRMD3	290.235	1.54534	0.40558	3.8102	0.000138853	0.00803534
PLEKHO2	172.844	0.696372	0.182889	3.80762	0.000140313	0.00806125
PANX1	780.398	0.456544	0.119871	3.80865	0.00013973	0.00806125
ALDH1L1	87.295	-1.07753	0.28301	-3.8074	0.000140436	0.00806125
DNAJB11	881.92	0.497091	0.130608	3.80599	0.000141239	0.00807389
MDM4	3001.16	-0.427147	0.112239	-3.80568	0.000141414	0.00807389
SACM1L	1530.45	0.343227	0.0902038	3.80501	0.000141796	0.00807403
H2BC11	2888.59	-0.61071	0.160572	-3.80333	0.000142764	0.00810745
PDE12	1742.8	0.554524	0.145911	3.80043	0.000144445	0.0081811
RAB29	577.623	0.546564	0.143848	3.79959	0.000144937	0.0081872
LARS1	5144.59	-0.303498	0.0799082	-3.79809	0.000145815	0.00819797
H2AC20	2346.24	-0.738029	0.194323	-3.79795	0.000145897	0.00819797
ARL6IP1P3	140.921	0.790438	0.208296	3.79478	0.000147772	0.00828147
PTK7	1719.02	0.651843	0.171892	3.79216	0.000149344	0.00833403
KIAA1328	259.935	-0.532511	0.140433	-3.79191	0.000149493	0.00833403
MCF2L	242.17	-1.69526	0.447541	-3.78794	0.000151904	0.00844635
ING5	586.521	-0.366446	0.0967924	-3.7859	0.000153154	0.00849365
MARK1	234.742	2.02784	0.537021	3.7761	0.000159305	0.00878903
ANKRD6	50.7187	1.07163	0.284028	3.77296	0.000161319	0.00887715
C4orf19	260.465	0.949791	0.251783	3.77226	0.000161777	0.00887939
GNG11	198.276	0.828152	0.219659	3.77018	0.000163131	0.00893067
CEP170B	1203.07	0.625471	0.16596	3.7688	0.000164032	0.00893732
CD83	222.931	0.529623	0.140551	3.7682	0.000164427	0.00893732
TLR5	133.664	-1.16559	0.309332	-3.76808	0.000164511	0.00893732
ARID5A	85.8195	0.888921	0.236106	3.76492	0.0001666	0.00900485
ZNNT1	93.4142	-0.94431	0.250795	-3.76527	0.000166367	0.00900485
CT62	24.5079	1.25112	0.332436	3.76348	0.000167566	0.00901135
SNAI2	424.612	0.550342	0.146209	3.76408	0.000167161	0.00901135
PLEKHH1	393.235	-0.74371	0.197802	-3.75987	0.000169998	0.0091191
ARHGAP17	947.822	0.233456	0.0621121	3.75863	0.000170846	0.00914154
BMPR1B	1673.64	3.318	0.884427	3.75159	0.00017572	0.00935532
PIK3R1	1021.01	0.628389	0.167482	3.75199	0.000175438	0.00935532
SAA2	14.3917	2.9813	0.796325	3.74382	0.000181244	0.00948781
CPQ	29.7925	1.74648	0.466524	3.7436	0.000181404	0.00948781
LINC00632	686.928	1.57846	0.421386	3.74587	0.000179768	0.00948781
PPP2R5B	236.204	1.06244	0.283915	3.7421	0.000182486	0.00948781
MCAM	1193.5	0.712308	0.190362	3.74186	0.000182664	0.00948781
NRBF2	553.368	0.583917	0.15602	3.74258	0.000182142	0.00948781
TMEM199	251.062	0.541963	0.144658	3.74651	0.00017931	0.00948781
ANKRD13A	1847.46	0.484374	0.129398	3.7433	0.000181622	0.00948781
CREM	406.852	0.472073	0.126129	3.74278	0.000181995	0.00948781
CRNDE	1034.18	-0.611217	0.163172	-3.74584	0.000179794	0.00948781
SEMA7A	749.388	0.726857	0.194616	3.73483	0.000187846	0.00973324
UBA3	1542.39	-0.320417	0.0858376	-3.73283	0.000189342	0.00978696
H2AC21	658.155	-0.579922	0.155601	-3.72699	0.000193782	0.00999221
ZMAT3	763.476	0.344323	0.0924325	3.72513	0.000195215	0.0100176
FNDC3B	2827.3	0.32832	0.0881252	3.72561	0.000194844	0.0100176
CLTB	718.261	0.539133	0.144838	3.72233	0.000197395	0.010086
TRDMT1	391.696	-0.584134	0.156933	-3.7222	0.000197495	0.010086
SLC22A5	687.448	-0.330948	0.0889321	-3.72136	0.000198152	0.0100953
COL4A2	2512.63	0.270968	0.0729891	3.71245	0.000205262	0.010383
PHETA1	147.623	0.845882	0.227894	3.71174	0.000205843	0.0103877
TOP2B	4910.6	-0.346782	0.0936535	-3.70282	0.000213215	0.0107343
MYEOV	1098.39	0.60228	0.16272	3.70131	0.000214486	0.0107475
GUSBP14	32.2283	-4.6299	1.25083	-3.70146	0.000214362	0.0107475
THBS1-IT1	269.009	0.889152	0.240302	3.70014	0.000215482	0.0107721
DDA1	978.431	0.52184	0.141454	3.68911	0.000225042	0.0111974
TMA7	1243.9	0.50978	0.138636	3.67711	0.000235891	0.0117099
ZNF300	135.304	4.81067	1.30989	3.67256	0.00024013	0.0118926
HAGLR	316.106	0.624314	0.170079	3.67073	0.000241862	0.0119506
TRAM2	8531.31	0.305888	0.0833918	3.66809	0.000244372	0.0120282
H2BC26	113.04	-4.7123	1.28475	-3.66789	0.000244563	0.0120282
BAALC-AS1	66.5968	-1.1113	0.303063	-3.66689	0.000245514	0.0120471
ZG16B	141.938	4.61232	1.25831	3.66548	0.000246873	0.0120687
PSMD2	5840.73	0.548006	0.149514	3.66526	0.000247087	0.0120687
ARHGAP22	463.484	0.318971	0.0873025	3.65363	0.000258563	0.0126004
SLC25A28	368.518	-0.37646	0.103059	-3.65288	0.000259319	0.0126083
KBTBD11-OT1	120.763	1.38715	0.37999	3.65049	0.000261744	0.0126973
TFCP2L1	113.921	0.820808	0.225148	3.64564	0.000266727	0.0128377
NFKBIA	1786.4	0.614017	0.168428	3.64557	0.000266801	0.0128377
SYNM	559.419	-0.398321	0.109269	-3.64533	0.000267049	0.0128377
NEK3	122.741	-0.809294	0.221985	-3.64572	0.000266644	0.0128377
MISP	154.58	2.01852	0.553943	3.64391	0.000268528	0.0128797
ATG2A	790.46	0.483149	0.132818	3.63767	0.000275116	0.013166
CXXC4	102.064	4.60575	1.26797	3.63238	0.000280823	0.0134068
EDIL3-DT	153.741	-0.681792	0.187726	-3.63184	0.000281406	0.0134068
CLASP2	1825.32	0.349199	0.0963671	3.62364	0.000290487	0.013789
SCN3B	19.485	-1.41072	0.389332	-3.62343	0.000290723	0.013789
ITPR2	1992.49	0.417356	0.115379	3.61725	0.000297749	0.0140908
APLP1	218.108	1.08084	0.299026	3.61454	0.000300882	0.0142075
SFTA1P	267.74	-0.45713	0.126504	-3.61357	0.000302012	0.0142293
FBXL18	1119.51	0.642639	0.177913	3.6121	0.000303723	0.0142783
APBB1	159.656	0.61454	0.170299	3.6086	0.000307858	0.0144408
HCLS1	32.202	2.01762	0.559474	3.60628	0.000310618	0.0145383
IFIT3	296.476	0.521257	0.144862	3.59829	0.00032031	0.014829
MAN2B1	988.176	0.493919	0.137231	3.59918	0.000319219	0.014829
TTLL11	458.506	-0.359181	0.0997642	-3.6003	0.000317846	0.014829
RPSAP52	186.344	-0.511543	0.142152	-3.59856	0.000319983	0.014829
FTCDNL1	58.1965	-0.878133	0.243992	-3.59903	0.000319412	0.014829
KLF15	46.9603	-1.12647	0.313113	-3.59764	0.000321115	0.014834
BAG5	1509.57	0.407846	0.11339	3.59686	0.000322084	0.0148465
TMCO6	183.169	-0.513445	0.142821	-3.59502	0.000324363	0.0149193
LINC00680	155.789	0.7626	0.212208	3.59364	0.000326085	0.0149662
DENND4B	740.506	-0.396588	0.110435	-3.59114	0.00032924	0.0150785
PCDHGB3	70.6082	-0.98975	0.276278	-3.58244	0.000340396	0.0154565
SBDSP1	796.509	0.639118	0.17856	3.57928	0.00034454	0.0156113
PSME2	981.179	0.553156	0.154869	3.57176	0.000354593	0.0160327
RPL14P1	1679.12	0.482071	0.135007	3.5707	0.000356029	0.0160635
DBNL	1249.32	0.296361	0.0830722	3.56751	0.00036039	0.0161664
FBXO4	95.0492	-0.733403	0.205587	-3.56737	0.000360585	0.0161664
RGS7	39.4584	0.873884	0.245211	3.56381	0.00036551	0.0163184
HAUS7	223.551	-0.465497	0.13061	-3.56402	0.000365218	0.0163184
POP1	571.261	0.800621	0.22489	3.56005	0.00037078	0.0165191
GLI2	157.008	-0.486687	0.136744	-3.55911	0.000372111	0.0165438
LINC00452	65.2304	0.911418	0.256375	3.55502	0.000377951	0.0167684
DCLK2	158.856	-0.724135	0.203872	-3.55191	0.000382445	0.0169326
KYNU	558.993	1.79439	0.505571	3.54923	0.000386361	0.0170704
ZNF630	85.8142	-0.783716	0.220913	-3.54762	0.000388729	0.0171395
DSC2	732.195	2.5824	0.728365	3.54548	0.000391904	0.0172438
SUSD6	618.65	0.787286	0.222335	3.541	0.000398619	0.0175031
IL11	668.659	0.881807	0.249187	3.53873	0.00040205	0.0176174
LOX	990.964	1.04942	0.296923	3.53431	0.000408843	0.0178778
AKR1B1	1335.21	0.445144	0.125968	3.53377	0.000409672	0.0178778
STX3	906.757	0.623993	0.176701	3.53136	0.000413434	0.0180051
EVA1A	389.898	0.566235	0.16039	3.53037	0.000414985	0.0180215
SMURF2	6056.07	0.223622	0.0633484	3.53004	0.000415503	0.0180215
IFIT2	232.735	0.75495	0.213971	3.52828	0.000418267	0.0180641
HEATR6	582.6	-0.46762	0.132553	-3.5278	0.000419031	0.0180641
H2BC15	901.959	-0.506389	0.143518	-3.52841	0.000418071	0.0180641
CCND1	8932.41	0.366581	0.103954	3.52639	0.000421262	0.0181236
MMP16	144.873	-1.32667	0.376485	-3.52385	0.00042533	0.018225
RGS12	574.256	-0.327812	0.0930483	-3.52304	0.000426634	0.0182442
ARL8B	1684.95	0.390865	0.110996	3.52142	0.000429235	0.0183186
ANO2	19.7771	-1.13875	0.323893	-3.51581	0.000438417	0.0186358
CTTN	4983.9	0.312519	0.0890087	3.5111	0.000446255	0.0189077
RSAD1	293.347	-0.609335	0.173555	-3.5109	0.000446589	0.0189077
FBN1	833.791	0.964097	0.274753	3.50895	0.000449872	0.0190089
EID3	257.352	-0.829866	0.236548	-3.50824	0.000451087	0.0190225
TRIM62	279.657	0.735476	0.209789	3.50579	0.000455246	0.019047
DAB2IP	991.126	0.479891	0.136873	3.50611	0.000454701	0.019047
PLCB4	765.36	-1.04269	0.297407	-3.50595	0.000454989	0.019047
RPUSD1	325.086	0.726593	0.20731	3.50486	0.000456847	0.0190559
CDCA2	1177.2	0.399275	0.113973	3.50325	0.000459618	0.0191172
TNFRSF1B	106.879	0.744215	0.21272	3.49856	0.000467772	0.0194185
CXCL16	111.596	1.39451	0.398878	3.49609	0.000472134	0.0194937
WDR45	390.96	0.570053	0.163027	3.49669	0.000471069	0.0194937
UBE2C	1920.11	0.451792	0.129232	3.49598	0.00047233	0.0194937
MIR100HG	4206.13	-0.508631	0.145602	-3.49329	0.000477117	0.0196532
LRP8	1316.37	-0.684273	0.196109	-3.48925	0.00048437	0.0199134
COL4A5	457.99	0.694728	0.199259	3.48655	0.000489296	0.0200771
GLTP	1437.18	0.421201	0.120857	3.48511	0.000491933	0.0201079
SAMD1	910.119	-0.352153	0.101042	-3.48523	0.000491723	0.0201079
KIF4B	230.695	0.598369	0.171748	3.48399	0.000494001	0.0201537
FOXP4	1378.6	0.54394	0.156177	3.48284	0.000496123	0.0202016
TIE1	13.7103	1.68488	0.483977	3.48131	0.000498961	0.020242
SOCS2	449.368	-0.297071	0.0853337	-3.48128	0.000499017	0.020242
CTDSPL	1153.08	0.628551	0.180641	3.47956	0.000502239	0.020334
PABIR2	1104.53	0.465114	0.133703	3.4787	0.000503845	0.0203603
UFD1	909.38	0.404706	0.116515	3.47343	0.000513849	0.0207252
POGZ	2746.82	-0.323224	0.0930996	-3.47181	0.000516962	0.0208114
GSTA4	673.181	-0.639397	0.184222	-3.47079	0.00051893	0.0208512
RRP36	904.668	0.503608	0.14526	3.46695	0.000526405	0.0211117
SEPSECS	289.29	-0.402549	0.116384	-3.45881	0.000542565	0.0217189
LSG1	911.802	0.398141	0.115201	3.45605	0.000548146	0.0219012
GJC1	92.768	1.29946	0.376494	3.45147	0.000557549	0.0219266
MMP19	66.8336	0.671595	0.194609	3.451	0.000558514	0.0219266
JUN	2230.89	0.487691	0.141252	3.45264	0.000555139	0.0219266
CLEC16A	898.586	0.44719	0.129582	3.45102	0.000558464	0.0219266
TTC31	566.363	-0.294642	0.0853224	-3.45327	0.000553829	0.0219266
TAF1	2007.43	-0.335721	0.0972824	-3.451	0.000558523	0.0219266
SMAD4	1783.36	-0.403408	0.116764	-3.45491	0.000550485	0.0219266
ZNF717	375.336	-0.537421	0.155707	-3.4515	0.00055748	0.0219266
HHIPL1	14.4947	-2.12251	0.615017	-3.45114	0.00055823	0.0219266
ZNF469	12.3037	-5.19669	1.50597	-3.45073	0.000559079	0.0219266
NR5A2	15.8958	2.05279	0.595076	3.44963	0.000561352	0.0219753
TRIB1	381.721	0.815188	0.236441	3.44775	0.000565285	0.0220701
THRB	397.03	0.723308	0.209808	3.44748	0.000565848	0.0220701
HNRNPA1P33	26.1665	1.13787	0.330217	3.44583	0.000569311	0.0221242
TACC1	4159.85	0.356785	0.103536	3.446	0.00056894	0.0221242
GRIK4	187.798	-0.448957	0.130757	-3.43352	0.000595799	0.0231114
DPP3	789.89	0.509418	0.148505	3.4303	0.000602911	0.0233447
VTI1A	773.181	0.450248	0.131365	3.42747	0.000609241	0.0235043
CTSZ	2264.54	0.35551	0.103722	3.42752	0.000609111	0.0235043
KCNH1	24.2636	1.0787	0.314833	3.42626	0.000611963	0.0235667
ACOXL-AS1	95.5421	-1.21948	0.356923	-3.41664	0.000633993	0.0242397
ANXA10	12.676	1.69219	0.49551	3.41505	0.000637696	0.0242586
LINC01111	114.151	1.33207	0.390069	3.41496	0.000637905	0.0242586
OXSR1	2165	0.218072	0.0638447	3.41567	0.000636253	0.0242586
LRRC8E	217.269	0.830985	0.243549	3.41198	0.000644925	0.0244819
AGR2	2647.68	3.6947	1.08437	3.40724	0.000656238	0.024867
GLMP	271.419	0.400125	0.11747	3.40619	0.000658761	0.0249183
SDC2	199.131	0.994575	0.292294	3.40266	0.000667341	0.025198
CNGA1	50.6415	-0.819746	0.240988	-3.40161	0.000669911	0.0252503
BIVM-ERCC5	34.298	3.05324	0.897776	3.40089	0.000671662	0.0252716
MFSD1	627.946	0.46586	0.137076	3.39856	0.000677413	0.025443
ADAMTS9-AS1	30.3299	1.05424	0.310294	3.39756	0.000679897	0.0254669
PDLIM5	3395.21	0.364895	0.107406	3.39734	0.00068044	0.0254669
ZC3H12A	275.936	0.824769	0.243671	3.38477	0.00071239	0.0265455
ARID5B	1026.14	0.37723	0.111462	3.38437	0.000713421	0.0265455
PPFIA1	2149.42	0.256227	0.0756868	3.38536	0.00071084	0.0265455
OSER1-DT	135.405	-0.587454	0.173619	-3.38357	0.000715491	0.0265455
H3C10	1696.05	-0.693139	0.204828	-3.38401	0.000714359	0.0265455
NAA30	1085.19	0.286337	0.0846492	3.38263	0.000717946	0.0265902
TM2D2	511.598	0.510124	0.150843	3.38183	0.000720042	0.0266216
ODC1	1845.23	0.581077	0.171964	3.37906	0.000727335	0.0267982
ARL16	286.831	0.526935	0.155926	3.37938	0.000726485	0.0267982
PIEZO1	3538.28	0.294711	0.0873799	3.37275	0.000744209	0.0273725
SAP30L-AS1	431.779	0.528913	0.156884	3.37136	0.000747988	0.0274641
NOTCH2NLR	37.2373	0.837758	0.248596	3.36995	0.000751807	0.0275568
ARPC4	1745.95	0.524631	0.155778	3.36782	0.000757655	0.0277234
CEP57	1659.68	-0.282458	0.0838849	-3.36721	0.000759317	0.0277366
CHRNB1	648.356	0.52743	0.1567	3.36586	0.000763063	0.0278257
NR3C2	222.535	0.769962	0.228884	3.36399	0.000768247	0.0279559
NOP9	1113.65	0.272026	0.0808757	3.36351	0.000769588	0.0279559
ELP1	2034.08	-0.237918	0.0707425	-3.36315	0.000770572	0.0279559
RBM39	7723.38	-0.239611	0.071276	-3.36174	0.000774527	0.0280516
PCDHGA5	95.5886	-0.980726	0.2918	-3.36095	0.000776737	0.0280839
ZNF703	453.778	0.661908	0.19714	3.35756	0.000786347	0.0283351
PKIA	260.146	1.00773	0.300199	3.35688	0.000788275	0.0283526
CPA4	393.532	0.840266	0.250344	3.35645	0.000789494	0.0283526
CYBA	827.025	0.528827	0.157608	3.35534	0.000792662	0.0284184
ARHGAP29-AS1	23.1358	1.38579	0.413116	3.35447	0.000795166	0.0284233
PTDSS1	1902.18	0.485361	0.144715	3.3539	0.000796804	0.0284233
PXN	4361.54	0.403001	0.120146	3.35426	0.000795767	0.0284233
PAWR	5073.7	-0.314841	0.0939347	-3.3517	0.000803177	0.0286028
QPCT	30.1317	1.0219	0.304957	3.35098	0.000805256	0.0286272
HMGN3	420.98	0.579019	0.172814	3.35054	0.000806551	0.0286272
LINC01694	13.023	3.2319	0.965717	3.34663	0.00081799	0.0289106
NUP42	394.413	0.38412	0.114785	3.34643	0.000818608	0.0289106
ADGRA3	1191.34	0.272026	0.0813068	3.34567	0.000820826	0.0289409
INHBB	277.052	-1.27833	0.382157	-3.34504	0.000822715	0.0289596
SLC26A4	28.8883	-0.948627	0.283932	-3.34104	0.00083466	0.0293316
PTPRR	81.1783	0.658616	0.197173	3.3403	0.000836882	0.0293612
PCDHGA9	57.488	-1.19043	0.356711	-3.33724	0.000846144	0.0296373
AP1S3	504.368	0.683357	0.204868	3.33559	0.000851176	0.0297396
LINC00869	94.6816	0.606277	0.181772	3.33537	0.000851857	0.0297396
AKIRIN1	1774.25	0.642193	0.192663	3.33326	0.000858362	0.0298363
CARMIL1	839.99	0.258394	0.0775149	3.33347	0.000857692	0.0298363
ARID1B	2032.11	0.177983	0.0533985	3.3331	0.00085883	0.0298363
IFI6	163.962	1.11217	0.333876	3.33108	0.000865086	0.0300047
TMPPE	208.6	0.633841	0.190415	3.32874	0.00087241	0.0301741
DNAJC3	1902.18	0.477215	0.143405	3.32775	0.000875505	0.0302184
BIRC5	1688.78	0.402869	0.121167	3.32492	0.000884445	0.0304776
SSR4	793.708	0.612526	0.184404	3.32165	0.000894883	0.0307597
ANKHD1	3215.89	-0.232068	0.0698696	-3.32145	0.000895521	0.0307597
LRRC75A	432.881	-0.493942	0.148987	-3.31534	0.000915314	0.0313889
KIF26B	175.477	0.652285	0.196851	3.3136	0.000921036	0.0315344
MANCR	757.8	-0.308268	0.0930539	-3.31279	0.000923706	0.031575
SLC38A9	405.043	0.37078	0.111988	3.3109	0.00092997	0.03165
RNF34	910.487	0.349124	0.105423	3.31165	0.000927474	0.03165
SHOX2	295.726	-0.371725	0.112277	-3.31078	0.000930359	0.03165
BASP1	1326.2	0.310094	0.0937254	3.30854	0.000937853	0.0318541
LRRC20	593.655	0.393955	0.11923	3.30417	0.000952595	0.0322007
EIF5	4905.52	0.35013	0.10596	3.30436	0.000951948	0.0322007
SLC25A20	143.653	0.920805	0.278965	3.30079	0.00096413	0.0324972
KIF2C	2407.29	0.387183	0.117303	3.30071	0.000964417	0.0324972
WBP2NL	65.1249	-1.07555	0.325919	-3.30004	0.000966714	0.0325231
MON1A	160.612	0.705235	0.213957	3.29615	0.000980182	0.0329242
MSANTD2-AS1	159.106	-0.977059	0.296537	-3.29489	0.000984597	0.0330205
DENND11	1408.6	-0.384184	0.116747	-3.29074	0.00099924	0.0334588
FGFR3	350.186	0.855225	0.259934	3.29016	0.0010013	0.0334752
NIHCOLE	18.3368	3.11269	0.946268	3.28944	0.00100387	0.0334945
CAMK2B	16.7109	1.6011	0.486842	3.28874	0.00100638	0.0334945
SH3BP5L	885.887	0.61255	0.18626	3.28868	0.0010066	0.0334945
DNAJC21	1512.88	-0.203617	0.0619672	-3.28588	0.00101665	0.0337764
LPAR5	36.8164	1.13134	0.344762	3.28152	0.00103251	0.0342496
SMIM12	587.941	0.37161	0.113408	3.27676	0.00105005	0.0347775
KIZ	246.225	-0.590111	0.180164	-3.27541	0.0010551	0.0348903
GRK5	206.886	0.467451	0.142881	3.27161	0.00106937	0.0353075
RRS1	525.592	0.77664	0.237562	3.26922	0.00107846	0.0355525
NKX3-1	294.523	0.735866	0.225197	3.26765	0.00108442	0.0356387
AKR1C1	87.7058	-1.26569	0.387334	-3.2677	0.00108426	0.0356387
TOMM40L	264.995	0.67083	0.205339	3.26693	0.0010872	0.0356747
RND3	2474.73	0.401354	0.122896	3.2658	0.00109156	0.0357629
SIPA1L2	371.322	1.64457	0.503802	3.26433	0.00109725	0.0358941
RNF180	39.529	1.35327	0.414652	3.26362	0.0011	0.0359289
NCAL1	175.059	-0.851791	0.261054	-3.26289	0.00110283	0.0359661
H3-7	143.955	0.543127	0.166536	3.26131	0.00110898	0.0361114
NOCT	475.591	0.469985	0.144171	3.25992	0.00111443	0.0362199
DLG4	407.283	0.426611	0.130879	3.25959	0.00111572	0.0362199
LLGL2	322.077	-0.593413	0.182113	-3.2585	0.00112005	0.0363052
CASP2	1348.78	0.360145	0.110546	3.25787	0.00112251	0.0363297
MSRA	154.899	0.567347	0.174189	3.25708	0.00112565	0.0363762
ROR2	40.3208	-1.70447	0.523396	-3.25657	0.00112768	0.0363864
CASC8	72.096	0.990653	0.304372	3.25475	0.00113494	0.0365654
HLA-B	3196.65	0.912729	0.280548	3.25338	0.00114042	0.0366309
DYNC1LI1	1094.43	0.365729	0.11241	3.25351	0.00113987	0.0366309
LINC01116	423.031	0.419376	0.129029	3.25024	0.00115309	0.0369821
ADAMTSL5	146.421	0.621418	0.191248	3.24928	0.00115698	0.0369957
PEAK1	1794.74	0.370954	0.114154	3.2496	0.00115569	0.0369957
SLCO1B1	27.9086	1.46094	0.449747	3.24837	0.00116069	0.0370565
INAVA	260.14	0.878293	0.270414	3.24796	0.00116237	0.0370565
NDOR1	506.231	0.466564	0.14368	3.24725	0.00116525	0.0370929
COQ3	151.114	-0.576148	0.177475	-3.24636	0.0011689	0.0371537
PARP12	533.096	0.577744	0.178267	3.2409	0.00119154	0.0377379
AFF4	7086.3	0.187143	0.0577487	3.24064	0.0011926	0.0377379
SLC29A2	487.659	-0.575944	0.177772	-3.23979	0.00119619	0.0377953
KLHL5	1634.39	0.426767	0.131806	3.23784	0.00120437	0.0379974
LINC01348	98.7484	1.66496	0.51458	3.23558	0.00121397	0.0382403
HLA-DMA	57.3138	0.769665	0.238052	3.23317	0.00122423	0.038453
CLK2	558.871	-0.362274	0.112069	-3.2326	0.0012267	0.0384741
IFI27	79.4897	1.01899	0.315508	3.22968	0.0012393	0.038755
CDC25A	798.116	0.835491	0.258685	3.22977	0.00123891	0.038755
BAK1	416.38	0.708516	0.219543	3.22723	0.00124994	0.0390305
MIR4280HG	128.065	-0.542066	0.168041	-3.22578	0.00125628	0.0391709
GCLC	841.054	-0.453978	0.140846	-3.22322	0.00126757	0.0394651
WWOX	292.082	0.528883	0.164254	3.2199	0.00128235	0.039809
PPP1R13B	694.025	0.33638	0.104459	3.22022	0.00128093	0.039809
LINC02915	30.3579	1.70946	0.531408	3.21685	0.00129608	0.0401426
PDCD6IP-DT	178.364	0.735073	0.22852	3.21667	0.00129687	0.0401426
KCNAB2	443.776	-0.616349	0.191788	-3.2137	0.00131037	0.0404429
GPR135	407.952	-0.732924	0.228244	-3.21115	0.00132207	0.0407449
SLC29A1	1563.08	0.306778	0.0955513	3.21061	0.00132455	0.0407623
MTMR4	1215.29	-0.32558	0.10155	-3.2061	0.00134547	0.0412942
LINC00173	45.7351	-1.42456	0.444334	-3.20605	0.00134571	0.0412942
SLC43A2	230.19	0.964334	0.301001	3.20376	0.00135647	0.0414453
EGF	245.048	0.676673	0.211192	3.20407	0.00135501	0.0414453
OGG1	503.225	-0.300817	0.0938865	-3.20405	0.0013551	0.0414453
ZNF542P	69.6695	0.892818	0.278839	3.20192	0.00136517	0.0415918
IL6ST	6192.72	0.459229	0.143463	3.20104	0.00136934	0.0416593
CRTAP	2971.93	0.376513	0.117665	3.19989	0.00137482	0.041674
LUZP1	1828.5	0.332859	0.104023	3.19987	0.00137491	0.041674
H2BC17	2224.74	-0.756182	0.236329	-3.1997	0.0013757	0.041674
SRGN	3287.36	0.461946	0.144477	3.19736	0.00138689	0.0419184
SMARCB1	1234.51	-0.332406	0.103968	-3.1972	0.0013877	0.0419184
IFT122	760.531	-0.555362	0.173748	-3.19637	0.00139168	0.041979
TMEM115	378.875	0.594973	0.186214	3.1951	0.00139784	0.0421051
POU2F3	286.275	1.95603	0.612737	3.19228	0.00141155	0.0423045
BICRAL	1001.7	-0.459674	0.143967	-3.1929	0.00140851	0.0423045
POMGNT2	202.324	0.687556	0.215642	3.18842	0.00143054	0.0427275
CEP295NL	61.9196	0.594258	0.18644	3.1874	0.00143559	0.0428183
DYNC1H1	25739.1	0.313773	0.0984833	3.18605	0.0014423	0.0428984
SP1	3387.03	-0.357127	0.112088	-3.18613	0.00144192	0.0428984
MUSK	131.221	0.82884	0.260471	3.18208	0.00146221	0.043196
RHOF	446.777	0.665007	0.20907	3.18078	0.00146877	0.043196
SLC35B1	559.078	0.418557	0.131604	3.18043	0.00147056	0.043196
PI4KB	1313.76	0.354627	0.111409	3.18311	0.00145702	0.043196
USP48	1849.02	-0.24441	0.0768297	-3.18119	0.00146671	0.043196
SEMA4D	714.918	-0.301604	0.094775	-3.18231	0.00146103	0.043196
SNAI3-AS1	84.6245	-0.922194	0.289824	-3.1819	0.0014631	0.043196
RHOB	780.937	0.815397	0.256429	3.17981	0.0014737	0.0432286
RUBCN	879.856	0.344522	0.108438	3.17713	0.00148742	0.043571
HSD17B7	308.243	-0.663957	0.209202	-3.17377	0.00150475	0.0440182
LINC00460	18.8966	1.65991	0.52388	3.16849	0.00153232	0.0447018
VPS18	431.295	0.70822	0.223561	3.16791	0.00153542	0.0447308
NICN1	101.308	0.767079	0.242288	3.16599	0.00154559	0.0449291
PTPN13	1044.94	0.349966	0.110545	3.16582	0.00154644	0.0449291
H1-4	3643.05	-0.630418	0.199314	-3.16293	0.00156189	0.0451931
TMC3-AS1	44.0499	-1.10265	0.348607	-3.16303	0.00156138	0.0451931
FADS1	2807.95	-0.608816	0.192651	-3.1602	0.00157659	0.0454948
SOX9-AS1	113.432	-0.886379	0.280481	-3.16021	0.00157657	0.0454948
HOMER2	642.685	-0.371036	0.117435	-3.15951	0.00158036	0.0455418
SUPT3H	225.447	-0.328605	0.104186	-3.15403	0.00161034	0.0462804
B3GNT2	726.344	0.501356	0.159025	3.15268	0.00161777	0.0464312
NLRP10	12.8054	2.03104	0.64464	3.15066	0.00162904	0.046569
BMP2K	1969.98	0.424419	0.134693	3.151	0.00162711	0.046569
STK38L	748.774	0.407373	0.129298	3.15064	0.00162913	0.046569
MAPK10	467.657	2.1702	0.689294	3.14843	0.00164149	0.0467967
LSAMP	59.2085	0.78968	0.250908	3.14728	0.00164794	0.0468553
CCDC93	1258.95	0.210524	0.0668825	3.14767	0.00164576	0.0468553
ATF5	394.787	0.908456	0.288745	3.14623	0.00165392	0.0468625
KYAT3	450.828	-0.269248	0.0855822	-3.14607	0.0016548	0.0468625
FAM156B	451.237	-0.459939	0.146187	-3.14624	0.00165385	0.0468625
TADA1	294.207	-0.396062	0.125913	-3.14552	0.00165793	0.0468887
INPP5J	145.961	1.95173	0.620874	3.14352	0.00166932	0.0470858
LINP1	91.7509	-0.720639	0.229222	-3.14385	0.00166741	0.0470858
PSTPIP2	67.3939	0.903312	0.287822	3.13844	0.00169848	0.0478386
SIRT2	402.703	0.6481	0.206552	3.13771	0.00170275	0.0478386
MAT2A	4934.48	0.2806	0.0894267	3.13777	0.00170241	0.0478386
MARCKSL1	1446.99	0.507329	0.161803	3.13547	0.00171578	0.0480234
PPP1R12C	872.049	0.372114	0.118691	3.13514	0.00171771	0.0480234
MYO6	5058.45	0.351792	0.112216	3.13497	0.00171875	0.0480234
H3C3	4099.63	-0.611263	0.194912	-3.13609	0.00171217	0.0480234
ZC3H6	359.701	-0.814524	0.259845	-3.13465	0.0017206	0.0480234
CCNB2	1507.75	0.336411	0.107388	3.13267	0.00173222	0.0482846
LPAR3	18.3385	3.0255	0.966401	3.13068	0.001744	0.0485492
CTSS	71.3401	1.14195	0.364897	3.12951	0.00175099	0.0486802
GPR39	188.196	0.61883	0.197819	3.12827	0.00175838	0.0488219
LRRK2	22.1931	3.09968	0.991022	3.12776	0.00176146	0.0488438
CPLANE1-AS1	21.8574	-1.28184	0.409926	-3.127	0.00176602	0.0489067
MAP3K7CL	98.841	0.70024	0.223987	3.12625	0.00177049	0.0489668
GGT1	118.623	1.17479	0.375881	3.12544	0.00177542	0.0489757
EIF1B-AS1	34.9003	-1.45793	0.466423	-3.12576	0.00177346	0.0489757
SPINT1	1675.81	0.949299	0.30382	3.12454	0.00178081	0.0490608
SORBS2	430.58	1.00036	0.320328	3.12292	0.00179068	0.0492054
HMOX2	626.782	0.376193	0.120457	3.12306	0.00178983	0.0492054
ANKRD52	2625.39	0.454957	0.145722	3.12209	0.0017957	0.0492164
SETD2	3135.61	0.249406	0.0798817	3.1222	0.00179506	0.0492164
WDR91	534.992	-0.440021	0.140989	-3.12096	0.00180265	0.0492603
PLIN1	58.0446	-1.44153	0.461926	-3.1207	0.00180424	0.0492603
LATS2	1131.44	0.298329	0.0956691	3.11834	0.00181874	0.0495926
MTCL1	2320.76	-0.416366	0.133548	-3.11771	0.00182259	0.0496342
NDST1	3301.08	0.529802	0.169999	3.1165	0.00183014	0.049776

## Sheet: sgDCLRE1C_2Gy vs sgControl_2Gy
sgDCLRE1C_2Gy vs sgControl_2Gy
gene_name	baseMean	log2FC	lfcSE	stat	pvalue	padj
OLAH	49.7416	5.22039	0.399076	13.0812	4.21759e-39	8.33059e-35
EHF	5332.59	2.22576	0.175661	12.6707	8.5908e-37	8.48428e-33
IL1RAPL1	125.968	3.10369	0.280735	11.0556	2.06019e-28	1.35643e-24
LPXN	262.877	1.18843	0.129523	9.17545	4.49672e-20	2.22048e-16
SEMA5A	238.134	-0.860766	0.102466	-8.40048	4.44672e-17	1.46386e-13
ADGRV1	1852.49	2.81504	0.338003	8.32846	8.19014e-17	2.31102e-13
LCP1	919.932	1.63465	0.199961	8.17481	2.96325e-16	7.31627e-13
SMAD1	375.135	1.80713	0.236703	7.63459	2.26547e-14	4.97196e-11
CHST11	1007.97	0.568881	0.0747022	7.61531	2.63053e-14	5.19583e-11
VGLL3	158.206	0.921169	0.126938	7.25683	3.96261e-13	7.11541e-10
GPRC5B	123.852	1.81355	0.25186	7.20061	5.9942e-13	9.86646e-10
NLGN1	59.0119	1.95779	0.272671	7.18005	6.96854e-13	1.05879e-09
ZC3H12C	1759.04	0.665254	0.0929968	7.15351	8.45854e-13	1.19338e-09
ARAP2	416.69	2.76732	0.3898	7.09933	1.25366e-12	1.65082e-09
RRAGD	114.06	1.81292	0.263193	6.88816	5.6518e-12	6.97715e-09
TLR4	184.531	1.95896	0.285769	6.85504	7.1291e-12	8.28317e-09
DCLK1	378.927	-1.44154	0.21364	-6.7475	1.50415e-11	1.65055e-08
MPP7	594.479	1.62371	0.241428	6.72543	1.75077e-11	1.82006e-08
MMP1	589.712	1.77131	0.26841	6.59928	4.13166e-11	4.07136e-08
ID2	137.653	-2.53974	0.385254	-6.59237	4.3286e-11	4.07136e-08
SYNE1	422.445	4.40374	0.673724	6.53641	6.3011e-11	5.65724e-08
SH3BGRL2	272.586	1.77818	0.278349	6.38831	1.67727e-10	1.42343e-07
ZNF804A	282.046	1.66544	0.261163	6.377	1.80585e-10	1.42343e-07
PARP8	540.194	1.58203	0.248286	6.37178	1.86841e-10	1.42343e-07
ARHGAP24	167.576	3.36722	0.528493	6.37135	1.87369e-10	1.42343e-07
SLCO1B3	980.272	1.06474	0.169556	6.27955	3.3956e-10	2.48407e-07
IL1A	165.109	1.13266	0.181604	6.23699	4.46081e-10	3.14678e-07
UBP1	2008.4	0.601002	0.0973865	6.1713	6.77298e-10	4.6131e-07
SEMA3A	570.018	1.50482	0.247563	6.07854	1.21278e-09	7.8924e-07
MYD88	391.207	0.541248	0.089092	6.07515	1.23868e-09	7.8924e-07
EIF4E3	267.437	-1.33726	0.220618	-6.06142	1.34925e-09	8.32825e-07
PRLR	1506.15	0.987035	0.163668	6.03072	1.63232e-09	9.77016e-07
OTUB2	194.197	1.06218	0.178178	5.96135	2.50164e-09	1.45331e-06
MPP4	488.138	1.3615	0.231173	5.88953	3.87285e-09	2.18561e-06
ADD2	182.485	-1.13734	0.198859	-5.71933	1.06944e-08	5.86766e-06
INHBA	415.615	0.908572	0.159059	5.71218	1.11537e-08	5.95425e-06
CSF2	27.8414	1.73102	0.305218	5.67143	1.41614e-08	7.36095e-06
SLIT2	679.219	0.940952	0.168258	5.59231	2.24072e-08	1.13484e-05
TRAK1	1204.46	0.398255	0.07221	5.51524	3.48309e-08	1.71995e-05
THBS2	348.31	-1.24607	0.226769	-5.49489	3.90953e-08	1.88344e-05
AFF3	270.665	2.0302	0.374232	5.42496	5.79669e-08	2.7261e-05
ZNF618	313.674	0.689572	0.127487	5.40895	6.33939e-08	2.91199e-05
HDAC9	1169.22	0.507301	0.0948118	5.35061	8.7657e-08	3.935e-05
TMEM132A	1642.76	0.821918	0.155792	5.27575	1.32213e-07	5.80325e-05
PXDN	2666.14	0.638414	0.122089	5.22907	1.7036e-07	7.31513e-05
ANK3	460.311	1.2761	0.244251	5.22451	1.74613e-07	7.3382e-05
SERPINB2	78.5341	3.10302	0.596607	5.20111	1.98102e-07	8.15191e-05
IGSF3	537.827	-1.68405	0.328546	-5.12577	2.96329e-07	0.000118344
TGFBR2	2658.52	0.558144	0.108933	5.12371	2.99575e-07	0.000118344
TNFSF15	277.932	2.03716	0.400703	5.08398	3.69608e-07	0.000143147
AASS	1340.04	-0.416239	0.0825886	-5.03991	4.65749e-07	0.000176913
MYH10	3290.13	-0.277321	0.0552608	-5.0184	5.21042e-07	0.000194182
GRAMD1B	888.427	-0.873253	0.176817	-4.93874	7.86289e-07	0.000287607
IL1B	87.2206	1.07264	0.217729	4.92648	8.37251e-07	0.00030068
RPSA	7393.73	0.513858	0.104578	4.91363	8.94075e-07	0.000315353
VNN1	19.5477	2.1361	0.439923	4.85563	1.20007e-06	0.000415856
EMB	324.949	5.1038	1.05523	4.83666	1.32036e-06	0.000449652
CTNNB1	5843.24	0.68008	0.141099	4.81987	1.43649e-06	0.000478737
MAN1A1	100.831	2.56973	0.533424	4.81742	1.45424e-06	0.000478737
IL6	73.4014	1.45472	0.302727	4.80539	1.54448e-06	0.000500107
CYP24A1	189.381	0.649075	0.136338	4.76079	1.92835e-06	0.000601372
SNRK	687.802	0.459714	0.0966051	4.75869	1.94855e-06	0.000601372
STC1	514.142	0.893433	0.188416	4.74182	2.11803e-06	0.000643619
C3	31.5981	1.88956	0.400702	4.71562	2.40973e-06	0.000721167
ADAMTS1	1102.63	1.84259	0.391211	4.70998	2.47743e-06	0.00073036
C15orf48	133.69	0.895452	0.190736	4.69472	2.66968e-06	0.000775465
ELAPOR2	208.93	1.63265	0.34949	4.67153	2.98961e-06	0.000845737
ADAMTS9	272.819	0.57204	0.122466	4.67101	2.99725e-06	0.000845737
PCBP4	335.994	0.61517	0.133122	4.6211	3.8171e-06	0.00104716
ZNF35	229.154	0.626891	0.135816	4.61573	3.91712e-06	0.00105988
TGM2	6827.25	0.352682	0.0764721	4.61191	3.9899e-06	0.00106498
UST	92.6136	1.83124	0.397507	4.60681	4.08887e-06	0.0010693
ADGRF1	89.7966	1.86622	0.405214	4.60552	4.11437e-06	0.0010693
KIRREL1	1711.02	-0.358225	0.0782774	-4.57636	4.7314e-06	0.0012137
PLEKHG3	1040.53	0.469047	0.10365	4.52531	6.03065e-06	0.00152715
CNKSR3	552.036	-0.43461	0.0966169	-4.49828	6.85044e-06	0.00171278
ABTB2	317.192	0.663818	0.148004	4.48515	7.28638e-06	0.00179901
RNF180	39.529	2.12297	0.474277	4.47623	7.59711e-06	0.00183144
ITGA1	294.495	0.64532	0.144171	4.47606	7.60318e-06	0.00183144
SLC16A2	357.521	1.45061	0.324738	4.46703	7.93144e-06	0.00188749
MFAP3L	398.622	1.60149	0.360785	4.43892	9.0411e-06	0.00212595
ARID1B	2032.11	0.237187	0.0535383	4.43023	9.41342e-06	0.00218746
LINC00869	94.6816	0.806947	0.18424	4.37987	1.18748e-05	0.00269598
HMCN1	35.7203	1.29679	0.296453	4.37434	1.21802e-05	0.00273389
COLGALT2	177.386	-0.753805	0.172529	-4.36914	1.24736e-05	0.00276829
FRAS1	429.982	1.21032	0.282403	4.28579	1.82095e-05	0.00399638
KRT81	171.178	1.55089	0.363985	4.26086	2.03638e-05	0.00437203
DCLRE1C	1033.62	-0.514082	0.121161	-4.24296	2.20593e-05	0.00468511
ARIH2	1720.74	0.446459	0.105386	4.2364	2.27136e-05	0.00477275
ARL8B	1684.95	0.467926	0.111093	4.21201	2.53114e-05	0.00522784
PTPRK	1211.08	0.338553	0.0803947	4.21114	2.54087e-05	0.00522784
CDCP1	2444.91	0.549347	0.131148	4.18875	2.80494e-05	0.00571168
HIGD1A	1640.35	0.641334	0.153458	4.17921	2.9252e-05	0.00589577
SACM1L	1530.45	0.376207	0.0902498	4.1685	3.06605e-05	0.00611723
TNS1	662.69	-0.58544	0.141488	-4.13775	3.50726e-05	0.00691573
CPEB4	2044.68	0.50199	0.121425	4.13417	3.56244e-05	0.00691573
TMEM158	173.343	0.677842	0.163984	4.1336	3.57131e-05	0.00691573
LINC01204	97.7157	0.964693	0.234282	4.11765	3.82753e-05	0.00730395
FAM83B	194.626	1.59331	0.38705	4.11656	3.84574e-05	0.00730395
MIR3142HG	82.4706	0.929103	0.226258	4.10639	4.01898e-05	0.00746208
TIPARP	1798.88	0.396708	0.0966245	4.10567	4.03145e-05	0.00746208
IRGQ	1370.85	0.502793	0.122484	4.10496	4.04377e-05	0.00746208
SUCLG2	1469.69	-0.602096	0.146749	-4.1029	4.08011e-05	0.00746208
PID1	79.7158	1.13432	0.277431	4.08867	4.33858e-05	0.00786198
TMEM71	444.903	0.449281	0.110028	4.08333	4.43947e-05	0.0079479
RORA	263.98	-1.32857	0.325476	-4.08192	4.46647e-05	0.0079479
KLHL18	582.934	0.639958	0.157	4.07616	4.57862e-05	0.00807473
GPRIN2	74.8131	-1.42919	0.352336	-4.05635	4.98464e-05	0.00868921
LIF	459.242	0.698958	0.172373	4.05493	5.01504e-05	0.00868921
HMGN3	420.98	0.705224	0.174037	4.05216	5.07466e-05	0.00871606
RC3H1	1907.17	0.33811	0.0835331	4.04762	5.17418e-05	0.00880591
ANKRD6	50.7187	1.15907	0.286492	4.04573	5.21614e-05	0.00880591
AKAP12	2444.32	0.670928	0.16695	4.01873	5.85127e-05	0.00979443
PTGS1	127.045	-1.18861	0.296397	-4.0102	6.06674e-05	0.0100698
CFH	74.2495	1.06397	0.266356	3.99452	6.48251e-05	0.0106702
NAA30	1085.19	0.334911	0.0847637	3.95111	7.77889e-05	0.0126982
SOX4	691.644	1.96106	0.49664	3.94865	7.85942e-05	0.0127245
CNTNAP3	65.9061	0.953888	0.242244	3.93771	8.22634e-05	0.0132103
RNASET2	557.793	-0.563301	0.14316	-3.93476	8.32802e-05	0.0132657
MPZL2	564.807	-0.683682	0.173935	-3.93068	8.47077e-05	0.0133823
ST6GALNAC5	132.817	1.18812	0.302411	3.92881	8.53668e-05	0.0133823
DSC2	732.195	4.81054	1.22523	3.92624	8.62835e-05	0.0134195
TCTA	197.924	0.580527	0.148246	3.91597	9.00417e-05	0.0138774
GUSBP14	32.2283	-4.88466	1.24787	-3.91439	9.06332e-05	0.0138774
TNC	1047.01	0.66887	0.171692	3.89575	9.78936e-05	0.0148738
CLDN11	390.648	-0.958644	0.246197	-3.8938	9.86859e-05	0.0148797
MST1R	327.063	0.620777	0.159777	3.88526	0.000102219	0.0152957
ANKFY1	1809.14	0.250594	0.0647381	3.87089	0.000108437	0.0161042
ANO2	19.7771	-1.24288	0.322554	-3.85326	0.000116557	0.0170563
ALDH1L1	87.295	-1.0901	0.282907	-3.85322	0.000116576	0.0170563
KPNA2	6093.93	0.586204	0.152261	3.84999	0.000118121	0.0170913
NUP210	1085.11	-0.582041	0.151226	-3.84881	0.000118693	0.0170913
SH3RF2	483.341	0.376613	0.0978894	3.84733	0.000119411	0.0170913
ZMAT3	763.476	0.354821	0.0924163	3.83937	0.000123349	0.017528
CFAP418-AS1	72.33	-0.84757	0.22086	-3.83759	0.000124246	0.0175293
LLGL2	322.077	-0.695299	0.181491	-3.83104	0.000127603	0.0178753
NR3C2	222.535	0.881434	0.231189	3.81261	0.000137505	0.0191267
CXCL1	70.0052	0.9022	0.236918	3.80807	0.000140056	0.0192233
IRAK3	70.0526	0.635647	0.166937	3.8077	0.000140267	0.0192233
ADAMTS3	29.4557	4.91653	1.29175	3.8061	0.000141177	0.0192233
CLASP2	1825.32	0.36665	0.0963727	3.8045	0.000142092	0.0192233
LINC01111	114.151	1.53101	0.404478	3.78514	0.000153622	0.0205023
PCDH10	16.7827	2.38803	0.631369	3.7823	0.000155384	0.0205983
RIMS1	69.3179	4.73018	1.26228	3.74733	0.000178728	0.0235348
TMPPE	208.6	0.714464	0.191101	3.73868	0.000184993	0.0241985
CARD6	100.935	0.690675	0.185183	3.7297	0.000191709	0.0249121
NFKB1	1067.73	0.334695	0.0900632	3.71622	0.000202222	0.0261065
SAMD9L	148.115	0.494446	0.133319	3.70873	0.000208299	0.026593
EPHB2	732.575	0.325421	0.0877698	3.70766	0.000209182	0.026593
PKIB	37.8474	2.14205	0.577897	3.70664	0.000210029	0.026593
PIGM	301.351	0.561408	0.151573	3.70387	0.000212333	0.0267134
CSF3	31.9788	1.7064	0.462074	3.69291	0.000221698	0.0276855
KYNU	558.993	1.89636	0.5137	3.69158	0.000222863	0.0276855
IKBKE	190.866	0.588918	0.159722	3.68713	0.000226796	0.027998
BMPR1B	1673.64	3.91626	1.06271	3.68517	0.000228552	0.0280395
HAGLR	316.106	0.625671	0.170003	3.68034	0.000232921	0.0281953
CYLD	1436.47	0.385786	0.105049	3.67245	0.000240234	0.0287582
FRMD3	290.235	1.47372	0.402386	3.66246	0.000249807	0.0296607
ANK1	197.455	-0.507358	0.138567	-3.66147	0.000250776	0.0296607
IFRD2	942.566	0.540469	0.147737	3.65832	0.000253875	0.0298484
ACAA1	423.882	0.540237	0.1479	3.65271	0.000259488	0.0303278
PROM2	401.807	-0.986947	0.270392	-3.65005	0.000262186	0.0304629
RC3H2	3691.29	0.330811	0.0913258	3.62231	0.00029198	0.0337263
TMF1	1775.51	-0.524481	0.145257	-3.6107	0.000305369	0.034865
SHOX2	295.726	-0.403423	0.112036	-3.60082	0.000317217	0.0358038
ZNFX1	1775.96	0.472641	0.13132	3.59916	0.000319241	0.0358275
ANOS1	374.141	0.741409	0.206445	3.59132	0.000329009	0.0365364
SUMF1	276.414	0.561985	0.157936	3.5583	0.000373268	0.0411888
EPHA4	171.69	1.35328	0.381105	3.55094	0.000383854	0.0418618
SLC38A9	405.043	0.397938	0.112066	3.55093	0.000383873	0.0418618
PDE12	1742.8	0.517707	0.145847	3.54966	0.000385725	0.0418618
KCNJ15	39.9654	1.10329	0.312308	3.53269	0.000411359	0.0443998
SYNM	559.419	-0.385662	0.109266	-3.52958	0.000416226	0.0446809
SMG5	1979.91	0.372527	0.105766	3.52217	0.000428033	0.0455135
PCDH9	276.183	2.08133	0.590981	3.52182	0.00042859	0.0455135
SORBS2	430.58	1.13	0.321004	3.5202	0.000431217	0.0455476
LNCOG	88.6207	0.943077	0.268934	3.50673	0.000453655	0.0476628
FRMD6	6958.69	0.335755	0.096038	3.49606	0.000472182	0.0493468
